# Supplementary material for: Post-transcriptional regulation of fruit ripening and disease resistance in tomato by the vacuolar protease SlVPE3
Source: Genome Biol. 2017 Mar 7;18:47. doi: 10.1186/s13059-017-1178-2 (PMC5341188; doi:10.1186/s13059-017-1178-2)
Supplement: Additional file 1: Table S1. — Tomato cysteine proteinase information. (XLS 51 kb) [file 13059_2017_1178_MOESM1_ESM.xls]

## Sheet: Sheet1
Additional file 1: Table S1. Tomato cysteine proteinase information.
Index	Clan	Family	MEROPS ID	ITAG locusa	Length	Description
1	CA	C1	C01.022	Solyc01g110110	369aa	Cysteine proteinase cathepsin F
2	CA	C1	C01.022	Solyc04g080960	363aa	Cysteine proteinase cathepsin F
3	CA	C1	C01.029	Solyc12g088670	466aa	Cathepsin B-like cysteine proteinase
4	CA	C1	C01.041	Solyc07g041900	356aa	Cathepsin L-like cysteine proteinase
5	CA	C1	C01.049	Solyc02g069100	354aa	Cathepsin B
6	CA	C1	C01.049	Solyc02g069110	354aa	Cathepsin B
7	CA	C1	C01.049	Solyc02g069090	352aa	Cathepsin B
8	CA	C1	C01.056	Solyc02g076980	345aa	Cathepsin B-like cysteine proteinase
9	CA	C1	C01.064	Solyc01g107760	470aa	Cathepsin B-like cysteine proteinase
10	CA	C1	C01.064	Solyc02g093040	363aa	Cathepsin B-like cysteine proteinase
11	CA	C1	C01.064	Solyc03g044230	379aa	Cathepsin B-like cysteine proteinase
12	CA	C1	C01.064	Solyc04g078540	472aa	Cathepsin B-like cysteine proteinase 3
13	CA	C1	C01.065	Solyc04g082710	305aa	Cathepsin B-like cysteine proteinase 3
14	CA	C1	C01.065	Solyc12g094700	331aa	Cathepsin B-like cysteine proteinase
15	CA	C1	C01.104	Solyc02g076970	281aa	Cathepsin B-like cysteine proteinase
16	CA	C1	C01.140	Solyc02g077040	345aa	Cathepsin B-like cysteine proteinase 5
17	CA	C1	C01.163	Solyc07g041920	359aa	Cathepsin L-like cysteine proteinase
18	CA	C1	C01.A03	Solyc03g111730	360aa	Cathepsin B-like cysteine proteinase
19	CA	C1	C01.A03	Solyc05g013920	358aa	Cathepsin B-like cysteine proteinase
20	CA	C1	C01.A05	Solyc11g008260	386aa	Cysteine proteinase cathepsin F
21	CA	C1	C01.A12	Solyc02g076710	500aa	Cathepsin B-like cysteine proteinase
22	CA	C1	C01.A13	Solyc02g076690	480aa	Cathepsin B-like cysteine proteinase
23	CA	C1	C01.A13	Solyc04g080880	845aa	Cathepsin B-like cysteine proteinase
24	CA	C1	C01.A16	Solyc02g076750	350aa	Cathepsin B-like cysteine proteinase
25	CA	C1	C01.A26	Solyc07g053460	342aa	Cathepsin B-like cysteine proteinase
26	CA	C1	unassigned	Solyc02g077050	341aa	Cathepsin B-like cysteine proteinase
27	CA	C1	unassigned	Solyc02g076910	351aa	Cathepsin B-like cysteine proteinase
28	CA	C1	unassigned	Solyc03g006210	346aa	Cathepsin B-like cysteine proteinase
29	CA	C1	unassigned	Solyc12g056020	341aa	Cathepsin B-like cysteine proteinase
30	CA	C1	unassigned	Solyc12g056010	340aa	Cathepsin B-like cysteine proteinase
31	CA	C1	unassigned	Solyc12g056000	340aa	Cathepsin B-like cysteine proteinase
32	CA	C2	C02.019	Solyc12g100360	2104aa	Calpain-like protein
33	CA	C12	C12.A02	Solyc09g018730	315aa	Ubiquitin carboxyl-terminal hydrolase family 1 protein
34	CA	C12	C12.A03	Solyc06g060850	232aa	Ubiquitin carboxyl-terminal hydrolase isozyme L3
35	CA	C12	C12.A03	Solyc08g078140	234aa	Ubiquitin carboxyl-terminal hydrolase isozyme L3
36	CA	C19	C19.084	Solyc07g063650	801aa	Ubiquitin carboxyl-terminal hydrolase
37	CA	C19	C19.092	Solyc01g105240	366aa	Ubiquitin carboxyl-terminal hydrolase
38	CA	C19	C19.092	Solyc04g056290	369aa	Ubiquitin carboxyl-terminal hydrolase
39	CA	C19	C19.093	Solyc09g019970	937aa	Ubiquitin carboxyl-terminal hydrolase
40	CA	C19	C19.094	Solyc12g044740	483aa	Ubiquitin carboxyl-terminal hydrolase
41	CA	C19	C19.096	Solyc07g061780	966aa	Ubiquitin carboxyl-terminal hydrolase family protein
42	CA	C19	C19.972	Solyc02g068480	551aa	Ubiquitin carboxyl-terminal hydrolase family protein
43	CA	C19	C19.A03	Solyc08g083300	931aa	Ubiquitin carboxyl-terminal hydrolase
44	CA	C19	C19.A07	Solyc04g076210	1099aa	Ubiquitin carboxyl-terminal hydrolase family protein
45	CA	C19	C19.A09	Solyc08g069050	777aa	Ubiquitin carboxyl-terminal hydrolase family protein
46	CA	C19	C19.A09	Solyc12g096430	622aa	Ubiquitin carboxyl-terminal hydrolase family protein
47	CA	C19	C19.A11	Solyc08g068810	549aa	Ubiquitin carboxyl-terminal hydrolase
48	CA	C19	C19.A12	Solyc07g005530	923aa	Ubiquitin carboxyl-terminal hydrolase
49	CA	C19	C19.A13	Solyc07g056520	686aa	Ubiquitin carboxyl-terminal hydrolase
50	CA	C19	C19.A14	Solyc01g068240	533aa	Ubiquitin carboxyl-terminal hydrolase
51	CA	C19	C19.A14	Solyc11g065210	534aa	Ubiquitin carboxyl-terminal hydrolase
52	CA	C19	C19.A16	Solyc08g005080	485aa	Ubiquitin carboxyl-terminal hydrolase
53	CA	C19	C19.A16	Solyc08g076910	714aa	Ubiquitin carboxyl-terminal hydrolase
54	CA	C19	C19.A16	Solyc10g047480	480aa	Ubiquitin carboxyl-terminal hydrolase
55	CA	C19	C19.A51	Solyc03g113370	1652aa	Inactive ubiquitin carboxyl-terminal hydrolase 54
56	CA	C19	C19.A51	Solyc06g071120	1638aa	Ubiquitin carboxyl-terminal hydrolase family protein expressed
57	CA	C19	C19.A73	Solyc05g055090	1119aa	Ubiquitin carboxyl-terminal hydrolase family protein expressed
58	CA	C19	C19.A73	Solyc06g073820	1135aa	Ubiquitin carboxyl-terminal hydrolase family protein expressed
59	CA	C19	C19.A73	Solyc10g081610	1122aa	Ubiquitin carboxyl-terminal hydrolase family protein expressed
60	CA	C19	C19.A73	Solyc11g006320	1117aa	Ubiquitin carboxyl-terminal hydrolase family protein expressed
61	CA	C19	C19.A73	Solyc11g071700	1111aa	Ubiquitin carboxyl-terminal hydrolase family protein expressed
62	CA	C19	unassigned	Solyc03g078390	1091aa	Ubiquitin carboxyl-terminal hydrolase
63	CA	C19	unassigned	Solyc04g076620	3647aa	Ubiquitin-protein ligase 1
64	CA	C19	unassigned	Solyc09g059630	314aa	UBX domain-containing protein 1
65	CA	C19	unassigned	Solyc12g098420	411aa	Ubiquitin carboxyl-terminal hydrolase
66	CA	C54	C54.011	Solyc01g006230	391aa	Cysteine protease
67	CA	C78	C78.A02	Solyc03g111660	646aa	Ufm1-specific protease 2
68	CA	C83	C83.002	Solyc09g072620	545aa	Phytochelatin synthase
69	CA	C85	C85.003	Solyc03g044370	400aa	OTU domain containing protein
70	CA	C85	unassigned	Solyc04g024710	333aa	Cysteine-type peptidase
71	CA	C85	unassigned	Solyc04g053080	331aa	OTU domain-containing protein 6B
72	CA	C85	unassigned	Solyc05g016250	230aa	Cysteine-type peptidase
73	CA	C85	unassigned	Solyc06g074220	537aa	OTU domain containing protein
74	CA	C85	unassigned	Solyc07g043510	232aa	Cysteine-type peptidase
75	CA	C85	unassigned	Solyc09g008020	341aa	Cysteine-type peptidase
76	CA	C85	unassigned	Solyc11g068660	524aa	OTU domain containing protein
77	CA	C85	unassigned	Solyc11g069810	349aa	OTU domain containing protein
78	CA	C85	unassigned	Solyc07g064590	208aa	Ubiquitin thioesterase OTU1
79	CA	C86	C86.A02	Solyc09g031770	179aa	Josephin-2
80	CD	C13	C13.001	Solyc08g065790	460aa	Vacuolar-processing enzyme (SlVPE1)
81	CD	C13	C13.001	Solyc08g065780	451aa	Vacuolar-processing enzyme (SlVPE2)
82	CD	C13	C13.001	Solyc08g065610	482aa	Vacuolar processing enzyme-1b (SlVPE3)
83	CD	C13	C13.001	Solyc08g079160	497aa	Vacuolar-processing enzyme (SlVPE4)
84	CD	C13	C13.001	Solyc12g095910	480aa	Vacuolar processing enzyme-3 (SlVPE5)
85	CD	C13	C13.001	Solyc08g065530	451aa	Vacuolar-processing enzyme-1b (SlVPE6)
86	CD	C13	C13.001	Solyc08g065570	470aa	Vacuolar-processing enzyme (SlVPE7)
87	CD	C13	C13.001	Solyc08g065590	469aa	Vacuolar-processing enzyme (SlVPE8)
88	CD	C13	C13.001	Solyc08g065600	417aa	Vacuolar-processing enzyme-3 (SlVPE9)
89	CD	C13	C13.001	Solyc08g065690	463aa	Vacuolar processing enzyme-1b (SlVPE10)
90	CD	C13	C13.001	Solyc08g065710	483aa	Vacuolar-processing enzyme (SlVPE11)
91	CD	C13	C13.001	Solyc08g065720	428aa	Vacuolar processing enzyme-1b (SlVPE12)
92	CD	C13	C13.001	Solyc08g065740	446aa	Vacuolar-processing enzyme (SlVPE13)
93	CD	C13	C13.001	Solyc08g065750	450aa	Vacuolar-processing enzyme (SlVPE14)
94	CD	C13	C13.005	Solyc10g007850	371aa	Gpi-anchor transamidase
95	CD	C14	C14.034	Solyc10g081300	320aa	Metacaspase 7
96	CD	C14	C14.047	Solyc01g088710	368aa	Metacaspase
97	CD	C14	C14.047	Solyc01g105300	361aa	Metacaspase
98	CD	C14	C14.047	Solyc01g105310	362aa	Metacaspase
99	CD	C14	C14.047	Solyc01g105320	355aa	Metacaspase
100	CD	C14	C14.047	Solyc03g094160	361aa	Metacaspase
101	CD	C14	C14.047	Solyc05g052130	362aa	Metacaspase
102	CD	C14	C14.049	Solyc09g098150	416aa	Metacaspase 7
103	CD	C14	unassigned	Solyc00g130800	385aa	Peptidase C14 caspase catalytic subunit p20
104	CD	C50	C50.005	Solyc01g104490	2128aa	Separin
105	CE	C48	C48.022	Solyc01g066830	515aa	Sentrin-specific protease 2
106	CE	C48	C48.022	Solyc12g099530	522aa	Sentrin-specific protease 2
107	CE	C48	C48.A03	Solyc05g005310	151aa	NEDD8-specific protease 2
108	CE	C48	C48.A04	Solyc04g026200	437aa	Sentrin-specific protease 2
109	CE	C48	C48.A04	Solyc05g005630	544aa	Sentrin/SUMO-specific protease 15
110	CE	C48	C48.A06	Solyc11g017040	855aa	Sentrin specific protease 1b
111	CE	C48	unassigned	Solyc00g007260	460aa	Sentrin-specific protease 7
112	CE	C48	unassigned	Solyc00g007290	219aa	Ulp1 protease family C-terminal catalytic domain containing protein
113	CE	C48	unassigned	Solyc01g059760	752aa	Ulp1 protease family C-terminal catalytic domain containing protein
114	CE	C48	unassigned	Solyc03g083850	555aa	Ulp1 protease family C-terminal catalytic domain containing protein
115	CE	C48	unassigned	Solyc06g075240	1066aa	Ulp1 protease family C-terminal catalytic domain containing protein
116	CE	C48	unassigned	Solyc09g059490	802aa	Ulp1 protease family C-terminal catalytic domain containing protein
117	CE	C48	unassigned	Solyc11g072220	479aa	Sentrin specific protease 1b
118	CE	C48	unassigned	Solyc12g062880	871aa	Ulp1 protease family C-terminal catalytic domain containing protein
119	CE	C48	unassigned	Solyc01g105830	963aa	Sentrin-specific protease
120	CE	C48	unassigned	Solyc10g047840	1038aa	Ulp1 protease family C-terminal catalytic domain containing protein
121	CF	C15	C15.A02	Solyc01g100970	219aa	Pyrrolidone-carboxylate peptidase
122	CF	C15	C15.A02	Solyc05g005200	216aa	Pyrrolidone-carboxylate peptidase
123	CP	C97	non-peptidase homologue	Solyc02g082060	213aa	PPPDE peptidase domain-containing protein 1
124	CP	C97	unassigned	Solyc01g109430	249aa	PPPDE peptidase domain-containing protein 1
125	CP	C97	unassigned	Solyc03g008010	237aa	PPPDE peptidase domain-containing protein 1
126	CP	C97	unassigned	Solyc03g117100	225aa	PPPDE peptidase domain-containing protein 1
127	CP	C97	unassigned	Solyc04g080030	247aa	PPPDE peptidase domain-containing protein 1
128	CP	C97	unassigned	Solyc08g078220	221aa	PPPDE peptidase domain-containing protein 1
129	CP	C97	unassigned	Solyc09g061310	276aa	PPPDE peptidase domain containing 2a
130	CP	C97	unassigned	Solyc12g006880	224aa	PPPDE peptidase domain-containing protein 1
131	CP	C97	unassigned	Solyc12g089060	247aa	PPPDE peptidase domain-containing protein 1
132	PB	C44	C44.003	Solyc03g063560	1621aa	Glutamate synthase (Ferredoxin)
133	PB	C44	C44.975	Solyc01g087870	677aa	Glucosamine--fructose-6-phosphate aminotransferase
134	PB	C44	C44.976	Solyc04g055210	199aa	Asparagine synthetase
135	PB	C44	C44.976	Solyc06g007180	590aa	Asparagine synthase (Glutamine-hydrolyzing)
136	PB	C44	C44.A01	Solyc01g088360	551aa	Glucosamine--fructose-6-phosphate aminotransferase
137	PB	C44	C44.A03	Solyc01g110520	577aa	Glucosamine--fructose-6-phosphate aminotransferase
138	PB	C44	unassigned	Solyc03g006490	295aa	Aluminum-induced protein-like
139	PB	C44	unassigned	Solyc01g079880	236aa	Asparagine synthetase
140	PB	C44	unassigned	Solyc02g078500	255aa	Aluminum-induced protein-like
141	PB	C44	unassigned	Solyc02g078380	253aa	Aluminum-induced protein-like protein
142	PB	C44	unassigned	Solyc03g083440	2210aa	Glutamate synthase
143	PB	C44	unassigned	Solyc04g055200	559aa	Asparagine synthase
144	PB	C44	unassigned	Solyc09g082780	251aa	Asparagine synthetase B
145	PB	C44	unassigned	Solyc12g013700	254aa	Aluminum-induced protein-like protein
146	PB	C45	unassigned	Solyc12g056150	365aa	Peptidase C45 acyl-coenzyme A/6-aminopenicillanic acid acyl-transferase
147	PC	C26	C26.002	Solyc07g062270	340aa	Gamma-glutamyl hydrolase 2
148	PC	C26	C26.002	Solyc10g007410	344aa	Gamma-glutamyl hydrolase 2
149	PC	C26	C26.002	Solyc07g062280	337aa	Gamma-glutamyl hydrolase 2
150	PC	C26	C26.A05	Solyc01g106060	242aa	Glutamine amidotransferase class-I
151	PC	C26	C26.A05	Solyc07g006090	261aa	GMP synthase
152	PC	C26	C26.A07	Solyc08g081150	536aa	GMP synthase
153	PC	C26	C26.A09	Solyc12g010180	283aa	Anthranilate synthase
154	PC	C26	C26.A10	Solyc02g086300	427aa	Glutamine amidotransferase
155	PC	C26	C26.A10	Solyc03g034320	424aa	Class I glutamine amidotransferase
156	PC	C26	C26.A29	Solyc06g016800	310aa	CTP synthase
157	PC	C26	unassigned	Solyc04g049360	902aa	4-amino-4-deoxychorismate synthase component I
158	PC	C26	unassigned	Solyc07g064810	588aa	Imidazole glycerol phosphate synthase subunit hisF
159	PC	C26	unassigned	Solyc01g056850	599aa	CTP synthase
160	PC	C26	unassigned	Solyc01g079650	562aa	CTP synthase-like protein
161	PC	C26	unassigned	Solyc02g082190	600aa	CTP synthase
162	PC	C26	unassigned	Solyc03g115630	426aa	Carbamoyl-phosphate synthase small chain
163	PC	C26	unassigned	Solyc05g008910	422aa	Glutamine amidotransferase
164	PC	C26	unassigned	Solyc11g069290	251aa	Glutamine amidotransferase subunit pdxT
165	PC	C56	C56.972	Solyc02g076720	1459aa	Phosphoribosylformylglycinamidine synthase
166	PC	C56	C56.A01	Solyc02g081400	388aa	Intracellular protease PfpI family protein expressed
167	PC	C56	non-peptidase homologue	Solyc07g062610	391aa	4-methyl-5(B-hydroxyethyl)-thiazole monophosphate biosynthesis enzyme ThiJ
aITAG, the International Tomato Annotation Group release version 2.3.
