# Supplementary material for: Post-transcriptional regulation of fruit ripening and disease resistance in tomato by the vacuolar protease SlVPE3
Source: Genome Biol. 2017 Mar 7;18:47. doi: 10.1186/s13059-017-1178-2 (PMC5341188; doi:10.1186/s13059-017-1178-2)
Supplement: Additional file 2: Table S2. — Expression profiles of tomato genes encoding cysteine proteases during fruit ripening. (XLS 54 kb) [file 13059_2017_1178_MOESM2_ESM.xls]

## Sheet: Sheet1
Additional file 2: Table S2. Expression profiles of tomato genes encoding crysteine proteases during fruit ripening.
Index	ITAG locusa	Description	2(−ΔCt)					SD
			MG	Br	Or	RR		MG	Br	Or	RR
1	Solyc01g110110	Cysteine proteinase cathepsin F	0.01261	0.02242	0.0147	0.016		0.00141	0.00218	0.00113	0.00329
2	Solyc04g080960	Cysteine proteinase cathepsin F	0.30426	1.01733	0.7297	1.27153		0.02189	0.12679	0.04702	0.13869
3	Solyc12g088670	Cathepsin B-like cysteine proteinase	0.01512	0.08281	0.01162	0.01744		0.00109	0.00597	0.00125	0.0015
4	Solyc07g041900	Cathepsin L-like cysteine proteinase	1.0472	0.60072	0.78829	1.01586		0.22379	0.14969	0.04686	0.07044
5	Solyc02g069100	Cathepsin B	0.03372	0.08774	0.11725	0.16001		0.00419	0.00863	0.00609	0.01253
6	Solyc02g069110	Cathepsin B	0.03589	0.0768	0.0786	0.08057		0.00235	0.00572	0.00424	0.00637
7	Solyc02g069090	Cathepsin B	0.2212	0.53453	0.50211	0.65125		0.01614	0.07366	0.0487	0.05364
8	Solyc02g076980	Cathepsin B-like cysteine proteinase	0.00399	0.00034	0.0017	0.00017		0.00024	9e-05	0.00027	7e-05
9	Solyc01g107760	Cathepsin B-like cysteine proteinase	0.00015	0.00039	0.00013	0.00024		0.00015	0.00014	5e-05	1e-05
10	Solyc02g093040	Cathepsin B-like cysteine proteinase	0.00026	0.00017	0.0004	0.00031		1e-05	4e-05	2e-05	0.00011
11	Solyc03g044230	Cathepsin B-like cysteine proteinase	0.00019	0.00023	0.00021	0.00033		7e-05	9e-05	0.0003	9e-05
12	Solyc04g078540	Cathepsin B-like cysteine proteinase 3	0.03456	0.07637	0.20883	0.24367		0.00361	0.00419	0.03292	0.00943
13	Solyc04g082710	Cathepsin B-like cysteine proteinase 3	0.00191	0.00237	0.0029	0.00469		0.00013	0.00018	0.00035	0.00111
14	Solyc12g094700	Cathepsin B-like cysteine proteinase	0.00046	0.00056	0.00127	0.00278		0.00023	8e-05	0.0002	0.00029
15	Solyc02g076970	Cathepsin B-like cysteine proteinase	0.00031	0.00012	0.00029	0.0003		3e-05	5e-05	0.00013	0.00016
16	Solyc02g077040	Cathepsin B-like cysteine proteinase 5	0.03294	0.1005	0.07603	0.01086		0.00235	0.0101	0.00887	0.00078
17	Solyc07g041920	Cathepsin L-like cysteine proteinase	-	-	-	-		-	-	-	-
18	Solyc03g111730	Cathepsin B-like cysteine proteinase	0.00408	0.0165	0.02928	0.02211		0.00015	0.001	0.00309	0.00174
19	Solyc05g013920	Cathepsin B-like cysteine proteinase	0.00126	0.00179	0.00252	0.0023		0.00021	0.00044	0.0004	0.00051
20	Solyc11g008260	Cysteine proteinase cathepsin F	0.00274	0.0008	0.00056	0.00017		0.00026	0.00011	0.00013	8e-05
21	Solyc02g076710	Cathepsin B-like cysteine proteinase	0.15267	0.661	1.05224	1.30224		0.00872	0.0201	0.08374	0.08233
22	Solyc02g076690	Cathepsin B-like cysteine proteinase	0.04077	0.03831	0.0439	0.03183		0.00338	0.00401	0.00235	0.00281
23	Solyc04g080880	Cathepsin B-like cysteine proteinase	0.05551	0.07759	0.10192	0.22904		0.00147	0.00648	0.00489	0.01311
24	Solyc02g076750	Cathepsin B-like cysteine proteinase	0.03048	0.00927	0.0088	0.00369		0.00117	0.00116	0.00044	0.00022
25	Solyc07g053460	Cathepsin B-like cysteine proteinase	0.00042	0.00053	0.00069	0.00046		1e-05	5e-05	8e-05	3e-05
26	Solyc02g077050	Cathepsin B-like cysteine proteinase	0.00955	0.00067	0.00056	0.00052		0.00091	0.00029	7e-05	3e-05
27	Solyc02g076910	Cathepsin B-like cysteine proteinase	-	-	0.00377	0.03485		-	-	0.00102	0.00687
28	Solyc03g006210	Cathepsin B-like cysteine proteinase	0.03064	0.00286	0.00068	0.00099		0.00433	0.00124	0.00021	0.00027
29	Solyc12g056020	Cathepsin B-like cysteine proteinase	-	-	5e-05	6e-05		-	-	5e-05	2e-05
30	Solyc12g056010	Cathepsin B-like cysteine proteinase	0.00061	0.00049	0.00074	0.00171		5e-05	5e-05	8e-05	8e-05
31	Solyc12g056000	Cathepsin B-like cysteine proteinase	0.00012	-	-	0.0002		0.0001	-	-	0.0003
32	Solyc12g100360	Calpain-like protein	0.00234	0.00355	0.00454	0.0042		0.00031	0.00037	0.00017	0.00062
33	Solyc09g018730	Ubiquitin carboxyl-terminal hydrolase family 1 protein	0.00682	0.01053	0.01241	0.00962		0.00045	0.00085	0.00086	0.00042
34	Solyc06g060850	Ubiquitin carboxyl-terminal hydrolase isozyme L3	0.0205	0.03008	0.0384	0.04574		0.00106	0.00208	0.00153	0.00135
35	Solyc08g078140	Ubiquitin carboxyl-terminal hydrolase isozyme L3	0.00133	0.00145	0.00206	0.00129		9e-05	0.00012	5e-05	0.00014
36	Solyc07g063650	Ubiquitin carboxyl-terminal hydrolase	0.02291	0.04456	0.06454	0.07776		0.00116	0.00181	0.00184	0.00098
37	Solyc01g105240	Ubiquitin carboxyl-terminal hydrolase	0.01802	0.04653	0.04782	0.05462		0.00205	0.00204	0.00151	0.00307
38	Solyc04g056290	Ubiquitin carboxyl-terminal hydrolase	0.0031	0.00475	0.00495	0.00787		0.00016	0.00021	0.00019	0.00014
39	Solyc09g019970	Ubiquitin carboxyl-terminal hydrolase	0.00648	0.00913	0.01457	0.01291		0.00038	0.00078	0.00142	0.00052
40	Solyc12g044740	Ubiquitin carboxyl-terminal hydrolase	0.0275	0.05068	0.06452	0.06827		0.00146	0.00204	0.00164	0.0014
41	Solyc07g061780	Ubiquitin carboxyl-terminal hydrolase family protein	0.00341	0.00549	0.00696	0.00371		0.00031	0.0004	0.0003	0.00016
42	Solyc02g068480	Ubiquitin carboxyl-terminal hydrolase family protein	0.00455	0.01297	0.02002	0.02557		0.00058	0.00094	0.00078	0.00048
43	Solyc08g083300	Ubiquitin carboxyl-terminal hydrolase	0.0345	0.04151	0.04033	0.03881		0.00264	0.00377	0.00193	0.00091
44	Solyc04g076210	Ubiquitin carboxyl-terminal hydrolase family protein	0.01376	0.01949	0.01981	0.02471		0.00089	0.00181	0.00071	0.00064
45	Solyc08g069050	Ubiquitin carboxyl-terminal hydrolase family protein	0.01195	0.02546	0.03205	0.03836		0.00122	0.00159	0.00196	0.00191
46	Solyc12g096430	Ubiquitin carboxyl-terminal hydrolase family protein	0.00203	0.00119	0.00063	0.00034		0.00013	0.00012	0.00013	0.00011
47	Solyc08g068810	Ubiquitin carboxyl-terminal hydrolase	0.00467	0.00366	0.00456	0.00301		0.00031	0.00027	0.00045	0.0002
48	Solyc07g005530	Ubiquitin carboxyl-terminal hydrolase	0.02496	0.04033	0.03923	0.02667		0.00275	0.00153	0.00262	0.00204
49	Solyc07g056520	Ubiquitin carboxyl-terminal hydrolase	0.01328	0.0235	0.0228	0.0357		0.00057	0.00064	0.0013	0.00307
50	Solyc01g068240	Ubiquitin carboxyl-terminal hydrolase	0.00738	0.01652	0.02086	0.01948		0.00035	0.00108	0.00094	0.00161
51	Solyc11g065210	Ubiquitin carboxyl-terminal hydrolase	0.00317	0.00471	0.00446	0.00318		0.00022	0.00011	0.00025	0.00026
52	Solyc08g005080	Ubiquitin carboxyl-terminal hydrolase	-	-	-	-		-	-	-	-
53	Solyc08g076910	Ubiquitin carboxyl-terminal hydrolase	0.00843	0.01212	0.0098	0.00916		0.00034	0.00069	0.00033	0.00072
54	Solyc10g047480	Ubiquitin carboxyl-terminal hydrolase	-	-	-	-		-	-	-	-
55	Solyc03g113370	Inactive ubiquitin carboxyl-terminal hydrolase 54	0.00179	0.004	0.0064	0.00525		0.00013	0.00038	0.00026	0.00043
56	Solyc06g071120	Ubiquitin carboxyl-terminal hydrolase family protein expressed	0.00488	0.00674	0.00821	0.00541		0.00045	0.0009	0.00032	0.00033
57	Solyc05g055090	Ubiquitin carboxyl-terminal hydrolase family protein expressed	0.00628	0.00783	0.01096	0.0093		0.00042	0.00152	0.0004	0.00028
58	Solyc06g073820	Ubiquitin carboxyl-terminal hydrolase family protein expressed	0.00201	0.00027	0.00282	0.00128		0.00038	4e-05	0.00064	0.00057
59	Solyc10g081610	Ubiquitin carboxyl-terminal hydrolase family protein expressed	0.0407	0.05442	0.07308	0.07316		0.00456	0.00604	0.00351	0.00301
60	Solyc11g006320	Ubiquitin carboxyl-terminal hydrolase family protein expressed	0.02039	0.0363	0.05115	0.05126		0.00486	0.00396	0.0014	0.0034
61	Solyc11g071700	Ubiquitin carboxyl-terminal hydrolase family protein expressed	0.01019	0.0164	0.02368	0.01984		0.00152	0.00278	0.00051	0.00119
62	Solyc03g078390	Ubiquitin carboxyl-terminal hydrolase	0.00347	0.00541	0.00659	0.0055		0.0004	0.00049	0.00042	0.00034
63	Solyc04g076620	Ubiquitin-protein ligase 1	0.02722	0.03774	0.04635	0.03982		0.00328	0.00228	0.00256	0.00065
64	Solyc09g059630	UBX domain-containing protein 1	0.00068	0.00032	0.00011	-		7e-05	2e-05	7e-05	-
65	Solyc12g098420	Ubiquitin carboxyl-terminal hydrolase	0.01833	0.0206	0.02501	0.01889		0.00306	0.00161	0.00161	0.00117
66	Solyc01g006230	Cysteine protease	0.00869	0.02288	0.03068	0.03685		0.00115	0.00134	0.00318	0.00172
67	Solyc03g111660	Ufm1-specific protease 2	0.0067	0.01081	0.0156	0.01321		0.00077	0.00063	0.00117	0.00086
68	Solyc09g072620	Phytochelatin synthase	0.00394	0.00476	0.00573	0.00459		0.00051	0.00039	0.00047	9e-05
69	Solyc03g044370	OTU domain containing protein	0.00739	0.00917	0.01549	0.00846		0.00047	0.00142	0.00048	0.00104
70	Solyc04g024710	Cysteine-type peptidase	0.00924	0.01602	0.0212	0.01722		0.00036	0.00168	0.00156	0.00151
71	Solyc04g053080	OTU domain-containing protein 6B	0.03518	0.06119	0.06919	0.04991		0.00071	0.00499	0.00559	0.00607
72	Solyc05g016250	Cysteine-type peptidase	-	-	-	-		-	-	-	-
73	Solyc06g074220	OTU domain containing protein	0.01986	0.03177	0.04231	0.02486		0.00233	0.0026	0.0021	0.00353
74	Solyc07g043510	Cysteine-type peptidase	0.01165	0.02317	0.05452	0.04213		0.00094	0.00193	0.00818	0.00338
75	Solyc09g008020	Cysteine-type peptidase	0.00977	0.13032	0.1539	0.3296		0.0013	0.01166	0.0338	0.02558
76	Solyc11g068660	OTU domain containing protein	0.00841	0.0132	0.01346	0.02277		0.00077	0.00088	0.00081	0.00172
77	Solyc11g069810	OTU domain containing protein	0.04787	0.02479	0.04833	0.00721		0.003	0.00138	0.0011	0.00122
78	Solyc07g064590	Ubiquitin thioesterase OTU1	0.03499	0.05102	0.07494	0.08193		0.00207	0.00636	0.00432	0.0048
79	Solyc09g031770	Josephin-2	0.00388	0.00456	0.0071	0.00558		7e-05	0.00073	0.00014	0.00053
80	Solyc08g065790	Vacuolar-processing enzyme (SlVPE1)	0.00034	-	0.0001	-		1e-05	-	3e-05	-
81	Solyc08g065780	Vacuolar-processing enzyme (SlVPE2)	-	-	-	-		-	-	-	-
82	Solyc08g065610	Vacuolar processing enzyme-1b (SlVPE3)	0.26061	1.76749	3.27974	5.54893		0.01318	0.08091	0.20039	0.29598
83	Solyc08g079160	Vacuolar-processing enzyme (SlVPE4)	0.00058	3e-05	0.00024	0.00058		1e-05	0.00017	0.00156	6e-05
84	Solyc12g095910	Vacuolar processing enzyme-3 (SlVPE5)	0.35018	0.55916	0.72294	0.51373		0.01985	0.02612	0.03505	0.04245
85	Solyc08g065530	Vacuolar-processing enzyme-1b (SlVPE6)	-	-	-	-		-	-	-	-
86	Solyc08g065570	Vacuolar-processing enzyme (SlVPE7)	4e-05	0.00057	0.00028	0.00012		0.00019	0.0004	0.00057	0.00028
87	Solyc08g065590	Vacuolar-processing enzyme (SlVPE8)	0.0001	0.00014	0.00023	-		3e-05	0.00042	0.00037	-
88	Solyc08g065600	Vacuolar-processing enzyme-3 (SlVPE9)	-	-	-	-		-	-	-	-
89	Solyc08g065690	Vacuolar processing enzyme-1b (SlVPE10)	8e-05	0.00013	0.00016	0.00015		1e-05	4e-05	8e-05	2e-05
90	Solyc08g065710	Vacuolar-processing enzyme (SlVPE11)	-	0.0002	0.00051	-		-	4e-05	0.00032	-
91	Solyc08g065720	Vacuolar processing enzyme-1b (SlVPE12)	0.00037	0.00123	0.00194	0.00017		6e-05	0.00067	0.00047	0.00023
92	Solyc08g065740	Vacuolar-processing enzyme (SlVPE13)	-	-	-	-		-	-	-	-
93	Solyc08g065750	Vacuolar-processing enzyme (SlVPE14)	-	-	-	-		-	-	-	-
94	Solyc10g007850	Gpi-anchor transamidase	0.01202	0.02068	0.01954	0.02591		0.00104	0.00129	0.00235	0.00285
95	Solyc10g081300	Metacaspase 7	0.00034	0.00042	0.0003	0.00076		3e-05	3e-05	0.00014	0.00013
96	Solyc01g088710	Metacaspase	0.01061	0.01632	0.02062	0.01864		0.00058	0.00082	0.00057	0.00203
97	Solyc01g105300	Metacaspase	0.00173	0.00182	0.00107	0.00082		0.00045	0.00033	6e-05	0.00027
98	Solyc01g105310	Metacaspase	0.00856	0.00202	0.00127	0.00053		0.0006	0.0001	0.00025	0.00013
99	Solyc01g105320	Metacaspase	0.00093	0.00026	0.00025	0.00027		0.0002	2e-05	8e-05	8e-05
100	Solyc03g094160	Metacaspase	0.04557	0.02217	0.03799	0.02919		0.00291	0.00331	0.00331	0.00049
101	Solyc05g052130	Metacaspase	0.00145	0.00252	-	-		0.00071	0.00156	-	-
102	Solyc09g098150	Metacaspase 7	0.19672	0.30698	0.32973	0.27941		0.01484	0.02102	0.00732	0.01068
103	Solyc00g130800	Peptidase C14 caspase catalytic subunit p20	0.00011	7e-05	0.00019	-		4e-05	3e-05	0.00128	-
104	Solyc01g104490	Separin	0.00098	0.00043	0.00036	0.0003		0.00019	6e-05	0.00011	1e-05
105	Solyc01g066830	Sentrin-specific protease 2	0.00627	0.01055	0.01026	0.01228		0.00033	0.00057	0.00052	0.00045
106	Solyc12g099530	Sentrin-specific protease 2	0.00727	0.00914	0.01409	0.00879		0.00028	0.00028	0.0007	0.00088
107	Solyc05g005310	NEDD8-specific protease 2	0.01049	0.01382	0.02014	0.00974		0.00037	0.00085	0.0015	0.00067
108	Solyc04g026200	Sentrin-specific protease 2	0.00226	0.0043	0.00649	0.00414		6e-05	0.00016	0.00028	0.00038
109	Solyc05g005630	Sentrin/SUMO-specific protease 15	0.0031	0.00603	0.01081	0.0053		0.00031	0.0004	0.00091	0.00043
110	Solyc11g017040	Sentrin specific protease 1b	0.01587	0.02651	0.05004	0.02774		0.00079	0.00224	0.00284	0.00342
111	Solyc00g007260	Sentrin-specific protease 7	0.00346	0.0047	0.00812	0.00728		0.00024	0.00033	0.00089	0.00069
112	Solyc00g007290	Ulp1 protease family C-terminal catalytic domain containing protein	-	-	-	-		-	-	-	-
113	Solyc01g059760	Ulp1 protease family C-terminal catalytic domain containing protein	-	-	-	-		-	-	-	-
114	Solyc03g083850	Ulp1 protease family C-terminal catalytic domain containing protein	0.00016	9e-05	0.00013	0.0001		5e-05	8e-05	8e-05	0
115	Solyc06g075240	Ulp1 protease family C-terminal catalytic domain containing protein	-	-	-	0.00036		-	-	-	0.0001
116	Solyc09g059490	Ulp1 protease family C-terminal catalytic domain containing protein	0.00021	0.00011	0.00023	0.00016		6e-05	1e-05	0.00016	2e-05
117	Solyc11g072220	Sentrin specific protease 1b	0.00135	0.00169	0.00241	0.0023		6e-05	0.00012	0.00029	0.00018
118	Solyc12g062880	Ulp1 protease family C-terminal catalytic domain containing protein	-	-	-	-		-	-	-	-
119	Solyc01g105830	Sentrin-specific protease	0.01299	0.02043	0.02728	0.03119		0.00055	0.00144	0.00068	0.00068
120	Solyc10g047840	Ulp1 protease family C-terminal catalytic domain containing protein	-	-	-	-		-	-	-	-
121	Solyc01g100970	Pyrrolidone-carboxylate peptidase	0.24234	0.28901	0.34299	0.43484		0.01171	0.01354	0.04639	0.0272
122	Solyc05g005200	Pyrrolidone-carboxylate peptidase	0.03681	0.08858	0.0947	0.11199		0.00093	0.00203	0.01396	0.00359
123	Solyc02g082060	PPPDE peptidase domain-containing protein 1	0.0065	0.00997	0.00403	0.00355		0.00015	0.00023	0.00078	0.00019
124	Solyc01g109430	PPPDE peptidase domain-containing protein 1	0.00028	0.00027	0.00026	0.0002		6e-05	0.0001	5e-05	1e-05
125	Solyc03g008010	PPPDE peptidase domain-containing protein 1	0.10183	0.0662	0.06498	0.04632		0.00239	0.00123	0.01082	0.00271
126	Solyc03g117100	PPPDE peptidase domain-containing protein 1	0.00163	0.00062	0.0004	0.0004		5e-05	2e-05	0.00014	0.0001
127	Solyc04g080030	PPPDE peptidase domain-containing protein 1	0.00226	0.0018	0.00107	0.00032		0.00016	0.00029	0.0001	5e-05
128	Solyc08g078220	PPPDE peptidase domain-containing protein 1	0.01953	0.0297	0.02806	0.02124		0.00133	0.0015	0.00069	0.00154
129	Solyc09g061310	PPPDE peptidase domain containing 2a	0.04763	0.08327	0.08967	0.10371		0.00197	0.00796	0.00679	0.00802
130	Solyc12g006880	PPPDE peptidase domain-containing protein 1	0.00329	0.00614	0.0073	0.00883		0.00017	0.00059	0.00031	0.00095
131	Solyc12g089060	PPPDE peptidase domain-containing protein 1	0.0145	0.01467	0.01147	0.00704		0.00135	0.00068	0.00083	0.00118
132	Solyc03g063560	Glutamate synthase (Ferredoxin)	0.05334	0.04607	0.07349	0.05844		0.00287	0.00314	0.00413	0.00278
133	Solyc01g087870	Glucosamine--fructose-6-phosphate aminotransferase	0.00329	0.00169	0.00142	0.0003		0.00013	9e-05	0.00029	1e-05
134	Solyc04g055210	Asparagine synthetase	0.01287	0.0177	0.02525	0.02423		0.00139	0.00102	0.00071	0.00142
135	Solyc06g007180	Asparagine synthase (Glutamine-hydrolyzing)	0.0001	0.00197	0.0005	0.00051		1e-05	0.00021	1e-05	2e-05
136	Solyc01g088360	Glucosamine--fructose-6-phosphate aminotransferase	0.00023	0.00063	0.00038	0.00033		8e-05	2e-05	1e-05	8e-05
137	Solyc01g110520	Glucosamine--fructose-6-phosphate aminotransferase	0.0261	0.04973	0.05736	0.06423		0.00295	0.00324	0.01627	0.0025
138	Solyc03g006490	Aluminum-induced protein-like	0.02374	0.11167	0.07389	0.0497		0.00366	0.00363	0.01169	0.00232
139	Solyc01g079880	Asparagine synthetase	0.40407	1.12148	1.90515	0.80259		0.04393	0.07486	0.02805	0.07619
140	Solyc02g078500	Aluminum-induced protein-like	0.00555	0.01311	0.0149	0.01468		0.00147	0.0009	0.00099	0.00166
141	Solyc02g078380	Aluminum-induced protein-like protein	0.14943	0.35892	0.06481	0.01917		0.00576	0.0088	0.00182	0.00199
142	Solyc03g083440	Glutamate synthase	0.00329	0.00688	0.00867	0.00902		0.00023	0.00033	0.00074	0.00115
143	Solyc04g055200	Asparagine synthase	0.0482	0.05507	0.07347	0.07242		0.00188	0.00297	0.00357	0.00552
144	Solyc09g082780	Asparagine synthetase B	0.22845	0.2567	0.18238	0.13335		0.01324	0.01547	0.00615	0.00994
145	Solyc12g013700	Aluminum-induced protein-like protein	0.01343	1.47679	4.96513	8.15803		0.00071	0.07553	0.13774	0.61928
146	Solyc12g056150	Peptidase C45 acyl-coenzyme A/6-aminopenicillanic acid acyl-transferase	0.00344	0.00541	0.00437	0.00395		0.00033	0.00053	0.00036	0.00031
147	Solyc07g062270	Gamma-glutamyl hydrolase 2	0.01232	0.01797	0.01756	0.01135		0.00058	0.00117	0.00094	0.00141
148	Solyc10g007410	Gamma-glutamyl hydrolase 2	0.05787	0.07663	0.09106	0.08555		0.00332	0.00558	0.0051	0.00906
149	Solyc07g062280	Gamma-glutamyl hydrolase 2	0.00826	0.00397	0.00612	0.00384		0.00084	0.0004	0.00072	0.00064
150	Solyc01g106060	Glutamine amidotransferase class-I	0.15747	0.11343	0.1027	0.11377		0.01769	0.00962	0.00869	0.01869
151	Solyc07g006090	GMP synthase	0.00156	0.00159	0.00194	0.00201		0.0005	0.00031	0.00089	0.0002
152	Solyc08g081150	GMP synthase	0.03635	0.03748	0.02399	0.01299		0.00425	0.00315	0.003	0.00143
153	Solyc12g010180	Anthranilate synthase	0.03161	0.04677	0.11006	0.09323		0.00211	0.00375	0.00759	0.00879
154	Solyc02g086300	Glutamine amidotransferase	0.61044	0.06058	0.04531	0.06603		0.03081	0.00622	0.00255	0.00644
155	Solyc03g034320	Class I glutamine amidotransferase	0.00025	0.00294	0.00231	0.00906		5e-05	0.00078	0.0003	0.00063
156	Solyc06g016800	CTP synthase	0.00089	0.00086	0.00168	0.00125		9e-05	0.0003	0.00039	0.00019
157	Solyc04g049360	4-amino-4-deoxychorismate synthase component I	0.00688	0.01483	0.00918	0.01826		0.00078	0.00102	0.0007	0.00193
158	Solyc07g064810	Imidazole glycerol phosphate synthase subunit hisF	0.03666	0.0442	0.06373	0.06474		0.00402	0.0017	0.00818	0.00426
159	Solyc01g056850	CTP synthase	0.01431	0.0122	0.0035	0.0023		0.00194	0.00068	0.00054	0.00021
160	Solyc01g079650	CTP synthase-like protein	0.00886	0.01819	0.02542	0.03439		0.00101	0.00076	0.00307	0.00101
161	Solyc02g082190	CTP synthase	0.0389	0.07736	0.05236	0.07092		0.00407	0.00643	0.00383	0.00517
162	Solyc03g115630	Carbamoyl-phosphate synthase small chain	0.2006	0.30099	0.39906	0.32775		0.00962	0.0028	0.01905	0.02172
163	Solyc05g008910	Glutamine amidotransferase	0.00011	-	0.00018	-		1e-05	-	0.00044	-
164	Solyc11g069290	Glutamine amidotransferase subunit pdxT	0.02609	0.05309	0.09501	0.09512		0.00358	0.00756	0.00581	0.01246
165	Solyc02g076720	Phosphoribosylformylglycinamidine synthase	0.02788	0.04449	0.04366	0.03291		0.00184	0.00103	0.00197	0.00209
166	Solyc02g081400	Intracellular protease PfpI family protein expressed	0.22986	0.42296	0.75598	0.6198		0.03597	0.00702	0.02881	0.04561
167	Solyc07g062610	4-methyl-5(B-hydroxyethyl)-thiazole monophosphate biosynthesis enzyme ThiJ	0.09689	0.10913	0.15685	0.15057		0.00499	0.00446	0.00972	0.02177
aITAG, the International Tomato Annotation Group release version 2.3.
