# Supplementary material for: Post-transcriptional regulation of fruit ripening and disease resistance in tomato by the vacuolar protease SlVPE3
Source: Genome Biol. 2017 Mar 7;18:47. doi: 10.1186/s13059-017-1178-2 (PMC5341188; doi:10.1186/s13059-017-1178-2)
Supplement: Additional file 3: Table S3. — Tomato vacuolar processing enzymes (VPEs) information. (XLS 15 kb) [file 13059_2017_1178_MOESM3_ESM.xls]

## Sheet: Sheet1
Additional file 3: Table S3. Tomato vacuolar processing enzymes (VPEs) information.
Gene	ITAG locusa	SGN unigeneb	Size (AA)	pI	Mw (kD)
SlVPE1	Solyc08g065790	SGN-U578962	460	6.45	51.77
SlVPE2	Solyc08g065780	SGN-U580226	451	7.68	50.67
SlVPE3	Solyc08g065610	SGN-U580215	482	5.49	53.25
SlVPE4	Solyc08g079160	SGN-U567075	497	5.48	55.2
SlVPE5	Solyc12g095910	SGN-U579062	480	5.73	52.96
SlVPE6	Solyc08g065530	-	451	5.57	50.08
SlVPE7	Solyc08g065570	-	470	6.85	52.11
SlVPE8	Solyc08g065590	-	469	7.34	51.99
SlVPE9	Solyc08g065600	-	417	8.82	46.5
SlVPE10	Solyc08g065690	-	463	5.18	51.04
SlVPE11	Solyc08g065710	-	483	5.59	53.87
SlVPE12	Solyc08g065720	-	428	7.24	47.53
SlVPE13	Solyc08g065740	-	446	6.84	49.35
SlVPE14	Solyc08g065750	-	450	6.85	49.49
aITAG, the International Tomato Annotation Group release version 2.3. bSGN identification number of the best BLAST hit in the Sol Genomics Network (SGN) tomato unigene database (http://solgenomics.net).
