# Supplementary material for: Post-transcriptional regulation of fruit ripening and disease resistance in tomato by the vacuolar protease SlVPE3
Source: Genome Biol. 2017 Mar 7;18:47. doi: 10.1186/s13059-017-1178-2 (PMC5341188; doi:10.1186/s13059-017-1178-2)
Supplement: Additional file 5: Table S4. — Similarities in the amino acid sequence of tomato vacuolar processing enzymes (VPEs). (XLS 16 kb) [file 13059_2017_1178_MOESM5_ESM.xls]

## Sheet: Sheet1
Additional file 5: Table S4. Similarities in the amino acid sequence of tomato vacuolar processing enzymes (VPEs).
	SlVPE1	SlVPE2	SlVPE3	SlVPE4	SlVPE5	SlVPE6	SlVPE7	SlVPE8	SlVPE9	SlVPE10	SlVPE11	SlVPE12	SlVPE13	SlVPE14
SlVPE1	1
SlVPE2	0.82	1
SlVPE3	0.56	0.58	1
SlVPE4	0.5	0.53	0.58	1
SlVPE5	0.56	0.56	0.8	0.59	1
SlVPE6	0.57	0.56	0.56	0.47	0.54	1
SlVPE7	0.57	0.57	0.56	0.48	0.55	0.65	1
SlVPE8	0.58	0.57	0.56	0.48	0.55	0.67	0.88	1
SlVPE9	0.44	0.44	0.44	0.38	0.45	0.58	0.77	0.74	1
SlVPE10	0.6	0.59	0.59	0.5	0.57	0.94	0.7	0.71	0.6	1
SlVPE11	0.57	0.57	0.56	0.48	0.56	0.67	0.79	0.78	0.69	0.71	1
SlVPE12	0.55	0.55	0.55	0.46	0.55	0.63	0.82	0.82	0.77	0.67	0.8	1
SlVPE13	0.56	0.58	0.56	0.5	0.55	0.67	0.87	0.86	0.76	0.71	0.79	0.84	1
SlVPE14	0.57	0.57	0.56	0.49	0.56	0.67	0.86	0.86	0.79	0.71	0.81	0.86	0.88	1
