# Supplementary material for: Post-transcriptional regulation of fruit ripening and disease resistance in tomato by the vacuolar protease SlVPE3
Source: Genome Biol. 2017 Mar 7;18:47. doi: 10.1186/s13059-017-1178-2 (PMC5341188; doi:10.1186/s13059-017-1178-2)
Supplement: Additional file 6: Table S5. — Identification of differentially expressed proteins in the SlVPE3 RNAi tomato fruit using iTRAQ-based quantitative proteomic analysis. (XLS 73 kb) [file 13059_2017_1178_MOESM6_ESM.xls]

## Sheet: Sheet1
Additional file 6: Table S5. Identification of differentially expressed proteins in the SlVPE3 RNAi tomato fruit using iTRAQ-based quantitative proteomic analysis.
Accession numbera	Protein description	Trival name	Abundance ratio (SlVPE3:WT) at 41 dpab	±SD	Abundance ratio (SlVPE3:WT) at 44 dpac	±SD	Peptides (95%)d	% Sequence coveragee
Amino acid metabolic process
Solyc00g011880	AIG2-like protein		1.56	0.45	4.98	3.89	2	18.59
Solyc01g079880	Asparagine synthetase	AsnS	0.68	0.03	0.49	0.07	11	54.03
Solyc01g080280	Glutamine synthetase	GluS	0.74	0.02	0.3	0.08	12.5	33.44
Solyc01g094790	Cysteine synthase A	CysK	0.37	0.03	0.59	0.02	3	19.05
Solyc01g102660	Maleylacetoacetate isomerase	MAAI	0.36	0.05	0.55	0.02	21	61.71
Solyc01g107700	Kynurenine formamidase	KFA	0.49	0.05	0.68	0.14	7	29.63
Solyc01g112280	Succinyl-diaminopimelate desuccinylase	dapE	0.15	0.03	0.13	0.03	13.5	50.89
Solyc02g091560	Serine hydroxymethyltransferase	SHMT	2.39	0.29	1.34	0.2	41.5	56.85
Solyc04g054310	Alanine-glyoxylate aminotransferase	AGXT	0.45	0.08	0.86	0.08	17	42.18
Solyc04g076320	Argininosuccinate lyase	ASL	2.7	1.67	3.61	2.64	5	10.48
Solyc07g032740	Aspartate aminotransferase	AspAT	0.4	0.03	0.37	0.01	30.5	67.79
Solyc08g014130	2-isopropylmalate synthase 1	IPMS	0.22	0.08	0.43	0.04	55.5	72.96
Solyc08g065220	Glycine dehydrogenase P protein	GLDP	2.25	0.06	1.41	0.14	17	23.98
Solyc09g082650	Acireductone dioxygenase	ARD	0.5	0.04	0.97	0.02	14.5	36.36
Solyc09g092380	Adenosylhomocysteinase	SAHH	0.25	0.04	0.74	0.03	72.5	62.68
Solyc10g012370	Cysteine synthase	Cys	0.47	0	1.16	0.24	4.5	19.52
Solyc11g009080	Phospho-2-dehydro-3-deoxyheptonate aldolase 1	DHAPS	1.05	0.13	2.4	0.46	10	22.8
Solyc11g011920	Glutamate decarboxylase	GAD2	1.54	0.07	2.16	0.44	13	28.72
Solyc11g012970	Aminoacylase-1	ACY-1	0.24	0.03	0.13	0.05	9.5	43.67
Solyc12g005860	3-isopropylmalate dehydratase large subunit	LeuC	0.41	0.06	0.62	0.01	83	61.27
Solyc12g088220	Branched-chain-amino-acid aminotransferase	BCAT	0.25	0.03	1.9	0.17	9	33.29
Carbohydrate metabolic process
Solyc01g060020	Beta-glucanase	bgl	0.76	0.02	0.49	0.08	5.5	19.17
Solyc01g107830	UDP-glucosyltransferase family 1 protein	UGT1	0.39	0.01	0.79	0.01	8	21.03
Solyc01g111120	Triosephosphate isomerase	TPI	1.09	0.05	0.5	0.04	18	46.01
Solyc02g070020	UDP-glucosyltransferase	UGT	0.16	0.03	0.73	0.03	14.5	25.88
Solyc03g006870	Phosphoglucomutase	PGM	2.01	0.96	0.99	0.09	4.5	13.92
Solyc03g065340	Glycogen/starch/alpha-glucan phosphorylase	glgP	0.79	0.09	0.32	0.02	41	45.55
Solyc03g083910	Acid beta-fructofuranosidase	AI	0.34	0.07	0.19	0.01	79.5	47.84
Solyc03g111690	Pectate lyase	pel	0.2	0.03	1.29	0.02	17.5	33.13
Solyc03g123830	Phosphoglycerate dehydrogenase	PHGDH	4.19	0.21	1.57	0.04	18.5	35.24
Solyc04g011510	Triosephosphate isomerase	TIM	0.99	0.08	0.47	0.01	28	63.12
Solyc04g045340	Phosphoglucomutase	PGM	0.85	0.06	0.49	0.07	47.5	64.32
Solyc04g049070	Alpha glucosidase II	AGL2	0.37	0.1	0.34	0	11.5	13.79
Solyc04g076880	Phosphoenolpyruvate carboxykinase (ATP)	PCKA	0.25	0.03	0.81	0.03	21.5	39.8
Solyc04g082880	Diphosphate-fructose-6-phosphate 1-phosphotransferase	PfpB	0.48	0.05	0.77	0.15	8	39.12
Solyc05g007070	Alpha amylase 2 (IC)	amy2	2.35	0.58	1.73	0.19	1.5	4.04
Solyc05g048760	Phosphomannomutase 2	PMM2	2.08	0.5	0.76	0	8.5	38.49
Solyc06g076650	Enolase	Eno	1.36	0.39	2.12	0.26	5	22.94
Solyc07g042550	Sucrose synthase	SuSy3	2.72	0.04	2.14	0.37	14	38.75
Solyc07g066600	Phosphoglycerate kinase	PGK	0.8	0.05	0.49	0.01	74.5	83.79
Solyc08g005770	Alcohol acetyltransferase	AAT1	0.21	0	0.9	0.04	30	51.47
Solyc08g006330	UDP-glucose salicylic acid glucosyltransferase	gtsatom	0.37	0.17	0.61	0.06	9	20.84
Solyc09g009020	Enolase	Eno	0.76	0.03	0.44	0.04	122	80.29
Solyc10g007600	L-lactate dehydrogenase	LDH	2.15	0.29	0.58	0.21	16	50.68
Solyc10g079860	Beta-1,3-glucanase	bglH	1.25	0.16	2.05	0.16	1	3.78
Solyc10g085230	UDP-glucosyltransferase	UGT	0.25	0.05	1.43	0.09	6	17.37
Solyc10g085880	UDP-glucosyltransferase family 1 protein	UGT1	0.31	0	1.24	0.04	59.5	60.76
Solyc11g008720	Beta-glucosidase G4	BGLUG4	0.42	0.13	0.81	0	3.5	11.81
Solyc11g018500	Beta-galactosidase	GLB	0.34	0.06	0.71	0	3.5	10.79
Solyc11g069010	Alpha-L-fucosidase 1	FUCA1	2.3	0.72	1.41	0.29	1	4.44
Solyc12g009300	Sucrose synthase	SuSy1	2.37	0.16	4.25	1	51	49.07
Solyc12g099200	Cell-wall Invertase inhibitor	CIF1	3.03	0.04	1.37	0.08	7	45.03
Cell wall organization or biogenesis
Solyc01g088590	Pectinesterase inhibitor	PMEI	0.4	0.22	0.51	0.11	2	9.68
Solyc01g112080	LysM-domain GPI-anchored protein	LYM	2.64	1.09	1.41	0.31	1	3.77
Solyc05g050130	Acidic chitinase	CHIA	3.93	0.02	4.13	1.02	6.5	27.91
Solyc06g051800	Expansin	EXP1	0.31	0.06	0.51	0.04	1.5	4.98
Solyc07g064170	Pectinesterase	PME1.9	0.43	0.06	0.42	0.01	116	48.08
Solyc07g064180	Pectinesterase	PME2.1	0.43	0.14	0.65	0.06	4	31
Solyc07g065090	Polygalacturonase inhibitor protein	PGIP	2.07	0.1	0.95	0.05	11	20.8
Solyc08g005800	Pectinacetylesterase like protein (Fragment)		0.67	0.01	0.5	0.02	21	65.33
Solyc10g055810	Endochitinase (Chitinase)	CHI9	0.34	0.05	0.45	0.04	3.5	25.77
Solyc10g080210	Polygalacturonase A	LePG	0.03	0	0.45	0.03	73	55.36
Cellular component organization or biogenesis
Solyc01g068600	Paladin-like protein		0.46	0.3	1.35	0.01	2	15.9
Solyc01g099410	Histone H2A	H2A.1	2.11	0.2	0.67	0.04	4.5	29.11
Solyc03g097190	Cingulin-like	CGNL	1.16	0.18	7.08	5.98	1.5	3.66
Solyc04g077020	Tubulin alpha-3 chain	TUBA3	2.01	0.05	1.01	0.13	39.5	61.45
Solyc09g010400	Histone H2A	H2A	3.16	2.04	0.89	0.18	3.5	36.89
Solyc09g066100	Histone H1	H1	2.1	0.13	1.4	0.06	7.5	29.44
Solyc10g008910	Histone H3	H3	3.59	0.31	1.2	0.17	4.5	27.2
Solyc10g080940	Tubulin beta chain	TUBB	2.43	0.01	1.21	0.29	4	45.13
Cellular metabolic process
Solyc01g005560	Isocitrate dehydrogenase	IDH	0.5	0.01	1.15	0.14	36	62.65
Solyc01g081250	Glutathione-S-transferase	GST	79.77	10.59	68.73	5.06	0.5	17.02
Solyc01g081270	Glutathione-S-transferase	GST	25.33	3.25	21.11	2.23	8	27.35
Solyc01g097880	Deaminase		0.43	0	0.93	0.03	9.5	43.28
Solyc01g108560	Acetyl esterase	AES	0.29	0.15	0.76	0.14	3	25.25
Solyc02g081880	Molybdenum cofactor sulfurase protein-like	MOCOS	0.46	0.04	0.81	0.11	4.5	22.58
Solyc03g025320	Hydroxycinnamoyl transferase	AAT2	2.18	0.09	1.39	0.2	6	18.8
Solyc03g025850	Remorin 1	rem-1	2.16	0.09	1.98	0.07	16.5	57.87
Solyc03g117430	Cobalamin synthesis protein P	CbiP	0.34	0.06	0.5	0.02	14.5	29.2
Solyc04g040180	S-adenosylmethionine-dependent methyltransferase (Fragment)	SDM	0.49	0.02	0.86	0.02	21	70.08
Solyc05g005490	Carbonic anhydrase	CA1	0.42	0.06	0.65	0.01	31	62.69
Solyc05g052480	Multiple inositol polyphosphate phosphatase	MIPP	0.47	0.08	0.93	0.09	2	5.78
Solyc06g035870	Membrane-associated progesterone receptor component 1	PGRMC1	0.53	0.06	0.43	0.09	11	57.5
Solyc07g049530	1-aminocyclopropane-1-carboxylate oxidase	ACO1	0.23	0.01	1.9	0.17	36	66.03
Solyc07g056420	Glutathione-S-transferase-like protein	GSTL	1.27	0.33	0.45	0.03	20	39.32
Solyc07g056510	Glutathione-S-transferase	GST	1.45	0.14	0.46	0.02	3.5	29.91
Solyc07g061790	SOUL Heme-binding protein	HEBP	2.58	0.27	1.07	0.09	20	45.85
Solyc07g062530	Phosphoenolpyruvate carboxylase 2	PPC2	1.02	0.16	0.49	0.04	122.5	68.83
Solyc07g062650	Malate dehydrogenase	mMDH	2.03	0.14	1.15	0.06	48.5	71.54
Solyc08g066240	Pyridoxal phosphate-dependent decarboxylase	PLPDCX	0.04	0	0.87	0.02	20	38.85
Solyc09g007920	Phenylalanine ammonia-lyase	PAL	5.39	4.07	11.63	8.69	6.5	11.31
Solyc09g064720	Dienelactone hydrolase family protein	DLH	0.73	0.01	0.45	0	10.5	58.37
Solyc09g089580	1-aminocyclopropane-1-carboxylate oxidase-like protein	ACO3	0.2	0.01	0.87	0.01	64	60.89
Solyc09g090140	Malate dehydrogenase	MDH	0.78	0	0.43	0.06	63.5	74.7
Solyc10g076510	Pyruvate decarboxylase	PDC	0.55	0.13	0.44	0.04	20.5	39.06
Solyc10g079610	Strictosidine synthase family protein	STR	0.45	0.02	0.61	0.07	3.5	14.51
Solyc10g085830	O-methyltransferase 1	OMT	0.48	0.02	0.83	0.05	21.5	54.57
Solyc11g066290	Icc family phosphohydrolase	ICC	0.46	0.03	0.46	0.01	10	27.56
Solyc12g011310	Glutathione-S-transferase	GST	1.68	0.03	0.21	0.02	16.5	48.4
Gene expression
Solyc01g080510	PH-response transcription factor pacC	pacC	0.91	0.35	2.04	0.79	1.5	10.33
Solyc01g097760	Ribosomal protein L7a	RPL7A	2.36	0.52	3.38	0.42	1.5	44.58
Solyc01g098000	Elongation factor-like protein	EFL	2.89	1.02	0.58	0.3	14	67.22
Solyc01g100760	Susceptibility homeodomain transcription factor (Fragment)		0.45	0.06	1.1	0.03	8	44.81
Solyc01g112060	NmrA family protein	nmrA	2.77	0.11	1.23	0.06	2	8.42
Solyc02g069260	ARGONAUTE 1	AGO1	2.63	0.1	1.93	0.08	24	28.17
Solyc02g093340	Heterogeneous nuclear ribonucleoprotein A3	HNRNPA3	2.27	0.73	0.64	0.01	1.5	6.3
Solyc04g073990	Annexin	AN34	0.53	0.01	0.44	0.01	47	63.06
Solyc05g008010	60S ribosomal protein L31	RPL31	1.07	0.32	0.5	0.21	1.5	33.75
Solyc05g055770	Basic leucine zipper and W2 domain-containing protein 2	BZW2	1.3	0.15	2.34	0.44	8	21.29
Solyc06g009400	Nitrogen regulatory protein P-II	GLB1	0.73	0.03	0.49	0.01	12	47.99
Solyc06g071790	Elongation factor Tu	EFTu	1.2	0.02	0.47	0.06	9	50
Solyc07g006560	Hypersensitive response assisting protein	hrap	4.76	0.63	0.83	0.03	4.5	25.17
Solyc07g006570	S8-RNase (Fragment)		2.56	0.57	1.24	0.02	9	33.74
Solyc07g016150	Elongation factor 1-beta	EF1B	2.06	0.32	0.33	0	20	68.26
Solyc07g044930	ATP-dependent RNA helicase A		1.38	0.06	7.2	4.71	0	1.38
Solyc11g011130	THO complex subunit 4	THO4	3.43	2.38	14.68	13.63	3.5	22.79
Solyc11g069700	Elongation factor 1-alpha	EF1A	3.47	0.22	1.14	0.01	4	60.63
Solyc11g072190	Elongation factor beta-1	EF1B	3.44	0.22	0.49	0.04	38	83.7
Lipid metabolic process
Solyc01g006450	Enoyl-(acyl-carrier-protein) reductase (NADH)	ENR/fabI	0.62	0.25	0.29	0.18	5.5	25.39
Solyc01g006540	Lipoxygenase	LOXC	0.37	0.01	0.74	0.02	36.5	40.18
Solyc01g088090	Hydrolase alpha/beta fold family protein		0.26	0.11	1.14	0.01	7.5	21.49
Solyc01g098110	Diacylglycerol acyltransferase	DGAT	0.32	0.03	0.81	0.05	8	16.3
Solyc01g099160	Lipoxygenase	CEVI34	0.49	0.03	0.92	0.06	34	47.39
Solyc01g099190	Lipoxygenase	LOXB	0.09	0.02	0.67	0.01	179	70.98
Solyc01g111260	Phosphatidylinositol-specific phospholipase c	PLC	2.45	0.44	1.99	0.33	9	28.62
Solyc02g065240	Hydrolase alpha/beta fold family protein		0.05	0	0.43	0.02	12.5	58.33
Solyc03g005020	Lipase		0.3	0.05	0.44	0.03	7	20.25
Solyc06g054510	Acyl carrier protein	ACP	0.62	0.18	0.48	0.03	2.5	22.79
Solyc07g061990	Solanesyl diphosphate synthase	SDPS	0.35	0.03	0.57	0.03	7.5	31.91
Solyc09g091470	3-ketoacyl CoA thiolase 2	fadI	0.41	0.04	0.59	0.01	43.5	67.2
Solyc10g080900	3-oxoacyl-reductase	fabG	0.31	0.05	0.95	0	31	68.29
Solyc12g011160	Enoyl-CoA-hydratase	ECHS	1.02	0.14	2.3	0.69	7	24.87
Solyc12g017460	GDSL esterase/lipase		2.13	0.04	2.28	0.12	4	10.57
Oxidation-reduction process
Solyc02g087110	Alpha-dioxygenase	DOX	0.38	0.06	3.06	0.07	14.5	27.69
Solyc03g082600	Cytochrome b5	Cyt-b5	0.46	0.08	0.55	0.1	6	27.64
Solyc03g115220	Cytochrome P450	CYP450	1.49	0.01	4.55	0.1	2.5	9.34
Solyc03g120720	Protein disulfide isomerase L-3b	PDIL-3b	0.43	0.09	0.26	0.06	5.5	12.08
Solyc03g121040	Taurine catabolism dioxygenase TauD/TfdA family		0.46	0.03	0.83	0.06	8.5	33.74
Solyc04g049450	Protein disulfide isomerase L-2	PDIL-2	0.51	0.06	0.3	0.01	11	28.16
Solyc04g071890	Peroxidase 4	POD4	2.72	0.3	1.77	0.26	18	36.07
Solyc04g074640	L-ascorbate peroxidase	APX	3.14	0.87	2.51	0.24	4	12.03
Solyc05g005460	Nucleoredoxin 2	Nxn2	5.19	1.18	3.4	0.62	15.5	33.39
Solyc05g056400	Protein disulfide isomerase	PDI	0.43	0.01	0.29	0.11	6.5	10.4
Solyc06g005940	Protein disulfide isomerase	PDI	0.3	0.01	0.34	0.01	32	43.99
Solyc06g059740	Alcohol dehydrogenase 2	ADH2	0.19	0.01	0.39	0.01	57	54.82
Solyc06g060290	Protein disulfide isomerase	PDI	0.51	0.01	0.26	0.01	20.5	45.89
Solyc07g047800	Short-chain dehydrogenase/reductase family protein	SDR	0.21	0.02	0.63	0.01	25	68.8
Solyc07g049450	Thioredoxin/protein disulfide isomerase	TRX_PDI	0.74	0	0.39	0.03	21	49.54
Solyc07g049690	Cytochrome P450	CYP450	0.53	0.04	0.47	0.04	13	31.72
Solyc08g005630	Glucose-methanol-choline oxidoreductase		0.09	0.01	0.73	0.02	33.5	36.56
Solyc09g066150	Cytochrome P450	CYP450	0.19	0.04	1.14	0.04	24	43.63
Solyc10g051020	Cytochrome P450	CYP450	2.56	0.79	1.43	0.17	1.5	6.88
Solyc10g083650	Peroxiredoxin ahpC/TSA family	ahpC	0.36	0.05	0.52	0.01	23.5	66.23
Solyc11g010960	Alcohol dehydrogenase	ADH	18.66	2.81	6.13	0.79	12.5	30.92
Solyc11g011250	Dehydroascorbate reductase	DHAR2	1.15	0.02	0.43	0.04	12.5	50.19
Solyc11g042640	Rieske (2Fe-2S) domain protein		2.83	1.08	4.1	1.19	5.5	31.52
Solyc11g066390	Superoxide dismutase	SODCP.2	0.48	0.05	0.4	0.07	15	53.92
Solyc11g069400	Protein disulfide isomerase L-2	PDIL-2	0.25	0.06	0.19	0.02	5	13.88
Solyc11g069800	Allene oxide synthase	AOS	0.27	0.05	0.33	0.02	20	39.22
Solyc12g005630	Cytochrome b6-f complex iron-sulfur subunit	petC	2.28	0.5	1.44	0.19	8.5	35.29
Solyc12g010950	Alcohol dehydrogenase zinc-containing	ZADH	2.44	0.42	1.8	0.42	9.5	42.2
Solyc12g013690	Monooxygenase FAD-binding protein		0.36	0.01	0.97	0.04	12	34.4
Solyc12g094620	Catalase	CAT1	0.82	0.04	0.31	0.01	55.5	65.85
Solyc12g099430	Epoxide hydrolase 1	EPHX1	1.75	0.03	2.24	0.23	22.5	60.22
Photosynthesis
Solyc00g230080	Photosystem II D2 protein	psbD2	3.28	1.55	2.97	1.43	2	23.73
Solyc01g007500	Photosystem II CP47 chlorophyll apoprotein	psbB	6.01	0.72	5.25	0.05	14	27.57
Solyc01g007520	Photosystem II reaction center protein H	psbH	5.71	1.34	1.99	0.59	2	22.6
Solyc01g105030	Chlorophyll a-b binding protein, chloroplastic	CAP10A	5.38	0.64	1.29	0.23	2	26.56
Solyc02g065400	Oxygen-evolving enhancer protein 1 of photosystem II	psbO	2.39	0.36	2.16	0.09	15.5	60.49
Solyc02g069460	Photosystem I reaction center subunit III	psaF	5.49	3.3	2.21	1.13	9.5	39.91
Solyc02g071030	Chlorophyll a/b binding protein	CABP	4.64	1.5	3.25	1.08	1	36.6
Solyc02g079950	Oxygen-evolving enhancer protein 3	psbQ	4.88	0.98	6.57	4.3	7	27.17
Solyc02g090030	Oxygen-evolving enhancer protein 1 of photosystem II	psbO	1.5	0.18	2.79	0.62	14.5	58.26
Solyc03g005770	Chlorophyll a-b binding protein 3C-like	CAP3CL	7.77	1.69	2.17	0.96	6.5	38.57
Solyc06g054260	Photosystem I reaction center subunit II	psaD	4.87	0.43	4.68	0.06	9	48.08
Solyc06g063370	Chlorophyll a-b binding protein 1A, chloroplastic	CAP1A	9.49	1.47	5.87	0.99	7	27.8
Solyc06g066620	Threonine endopeptidase		2.25	0.61	3.41	0.25	2	16.67
Solyc06g076790	Thylakoid soluble phosphoprotein TSP9 protein	TSP9	1.88	0.29	3.14	0.39	1.5	11.32
Solyc07g047850	Chlorophyll a-b binding protein 4, chloroplastic	CAP4	4.36	0.7	7.4	3.56	4.5	36.98
Solyc07g054290	Photosystem II family protein	SYFP	1.52	0.08	2.84	0.38	5	36.55
Solyc07g066310	photosystem II polypeptide	psbR	5.09	3.23	0.61	0.27	2	16.66
Solyc08g013670	Photosystem I reaction center subunit	psa	7.2	0.89	0.79	0.31	3	21.78
Solyc09g011080	Ribulose-1 5-bisphosphate carboxylase/oxygenase activase 1	RCA1	2.41	0.34	0.4	0.08	7.5	43.28
Solyc09g014520	Chlorophyll a-b binding protein 6A, chloroplastic	CAP6A	9.2	0.08	3.79	0.91	7	25.97
Solyc09g015290	Photosystem I P700 chlorophyll a apoprotein A1	psaA	3.83	0.58	1.3	0.05	1	11.25
Solyc09g063130	Photosystem I reaction center subunit IV A	psaE	3.34	0.09	2.33	0.4	6	49.28
Solyc10g007690	Chlorophyll a-b binding protein 8, chloroplastic	CAP8	2.8	0.51	1.71	0.69	1.5	14.47
Solyc10g008740	Magnesium chelatase ATPase subunit I	chlI	2.18	0.17	1.18	0.23	5	13.81
Pigment metabolic process
Solyc02g083860	Flavanone 3-hydroxylase	FLS	1.44	0.01	5.48	0.33	14	44.2
Solyc03g031860	Phytoene synthase 1	PSY1	0.45	0.03	1.36	0.14	8.5	29.37
Solyc04g050930	Violaxanthin de-epoxidase	VDE	2.38	0.51	2.8	1.03	1	3.14
Solyc05g052240	Chalcone-flavonone isomerase	CHI	1.33	0.24	5.73	1.52	9.5	51.29
Solyc05g053550	Chalcone synthase	CHS2	0.77	0.25	16.83	0.08	10	20.44
Solyc08g074620	Polyphenol oxidase	PPO	2.2	0.15	1.2	0.11	6.5	15.5
Solyc09g059170	Anthocyanidin 3-O-glucosyltransferase	UFGT	1.38	0.18	2.77	0.04	1.5	14.61
Solyc10g081650	Carotenoid isomerase, chloroplastic	CRTISO	0.4	0.05	0.56	0.05	15	24.88
Solyc11g013110	Anthocyanidin synthase	ANS	1.59	0.1	9.73	1.34	14	36.51
Protein metabolic process
Solyc01g028810	Chaperonin Cpn60	Cpn60	0.47	0.02	0.54	0.02	76	66.03
Solyc01g079610	DNAJ chaperone	DNAJ	2.22	0.2	2.54	0.29	5	21.88
Solyc01g097770	Serine/threonine protein kinase	STK	2.04	0.82	1.72	0.59	2.5	3.09
Solyc02g088610	ATP-dependent chaperone ClpB	ClpB	0.59	0.02	0.45	0.03	87.5	59.8
Solyc03g082420	Small heat shock protein, chloroplastic	Hsp21	0.43	0.01	0.03	0.01	38.5	61.91
Solyc03g111720	Peptide methionine sulfoxide reductase msrA	E4	0.17	0.01	0.81	0.05	23.5	58.16
Solyc03g112230	ZZ type zinc finger domain-containing protein (Fragment)		3.3	0.47	4.02	1.13	4.5	7.41
Solyc03g115230	ClpB chaperone	ClpB	1.04	0.07	0.4	0.01	113.5	63.34
Solyc03g118040	Calcium-binding protein Calnexin	CNX61.0	2.32	0.29	1.85	0.02	36	46.65
Solyc03g123540	class II heat shock protein Hsp20	Hsp20	0.54	0.03	0.3	0.04	8.5	62.5
Solyc04g014480	class I heat shock protein 3 Hsp20	Hsp20	0.37	0.02	0.1	0.01	12	76.9
Solyc04g048900	Calreticulin 2 calcium-binding protein	CALR2	0.59	0.27	0.42	0.2	0.5	6.42
Solyc04g081570	Chaperone protein htpG	htpG	1.25	0.01	0.33	0.06	41.5	49.38
Solyc05g010670	Chaperone protein htpG	htpG	0.52	0.05	0.39	0.05	58.5	60.93
Solyc05g053620	F-box protein PP2-B1	PP2-B1	2.12	0.63	2.88	0.4	3	27.27
Solyc05g056230	Calreticulin 2 calcium-binding protein	CALR2	0.18	0.01	0.11	0.01	12.5	37.87
Solyc05g056390	Chaperonin Cpn10	Cpn10	2	0.15	0.85	0.11	10.5	76.29
Solyc07g043320	Prefoldin	PFDN	0.48	0.03	0.64	0.02	119.5	69.26
Solyc09g057670	FK506-binding protein 2 (Peptidyl-prolyl cis-trans isomerase)(PPIase)(Rotamase)	PPI	0.27	0.03	0.09	0.01	7.5	62.76
Solyc09g075950	Heat shock protein 1	Hsp70	0.85	0.03	0.32	0	32	46.88
Solyc10g081240	GrpE nucleotide exchange factor	GrpE	0.44	0.04	0.5	0.05	19	36.85
Solyc11g020040	Chaperone DnaK	DNAK	0.42	0.04	0.32	0	72.5	59.47
Solyc11g020330	class IV heat shock protein Hsp20	er-sHsp	0.13	0.01	0.02	0	19	56.31
Solyc12g009250	Chaperonin Cpn10	Cpn10	1.1	0.06	0.49	0.02	21	80
Proteolysis
Solyc01g111440	Senescence-associated protein 12	SAG12	1.47	0.29	2.16	0.69	11	29.8
Solyc02g062970	Xaa-Pro aminopeptidase 2	pepP2	0.5	0.01	0.54	0.05	16.5	33.34
Solyc02g068380	N-carbamoyl-L-amino-acid amidohydrolase	amaB	0.4	0.13	0.92	0.01	4.5	11.36
Solyc02g086830	Protease Do-like	DEGP	5.52	0.03	1.42	0.1	2.5	12.79
Solyc02g088700	Mitochondrial processing peptidase beta subunit	mppB	2.05	0.37	1.45	0	16	37.03
Solyc03g025610	Subtilisin-like serine protease	SBT	0.37	0.08	1.11	0.07	8.5	26.68
Solyc03g121270	IAA-amino acid hydrolase	ILL	0.35	0.03	0.2	0.01	14.5	37.64
Solyc04g077650	Serine carboxypeptidase 1	CPB1	0.49	0	1.2	0.12	8.5	23.03
Solyc06g062950	Subtilisin-like protease	S8A	2.38	0.15	1.42	0.04	18	28.42
Solyc06g073060	Iaa-amino acid hydrolase 6	ILL6	0.43	0.08	0.35	0.02	12.5	34.42
Solyc07g041900	Cathepsin L-like cysteine proteinase	CYP3	0.92	0.04	0.42	0.05	11.5	33.71
Solyc08g079870	Subtilisin-like protease	P69B	3.27	0.2	2.47	0.05	23.5	40.87
Solyc09g011030	Hsp70 nucleotide exchange factor fes1	FES1	0.38	0.02	0.68	0.03	23.5	53.27
Solyc11g022590	Kunitz trypsin inhibitor 4	KTI4	9.16	1.5	2.01	0.16	9.5	48.89
Solyc12g088670	Cathepsin B-like cysteine proteinase	CYP1	3.59	1.28	2.33	0.04	12	21.99
Response to stimulus
Solyc00g060810	Major latex-like protein	MLP	0.02	0	0.28	0.02	7.5	20.55
Solyc01g057000	Universal stress protein family protein	UspA	0.4	0.02	0.47	0.02	4.5	29.65
Solyc01g097240	Pathogenesis-related protein 4B (Fragment)	PR-4b	1.27	0.08	2.02	0.23	17.5	62.94
Solyc01g100370	Universal stress protein	UspA	0.3	0.03	0.41	0.04	15.5	56.93
Solyc01g102960	class IV heat shock protein	Hsp20	0.11	0.02	0.02	0	23	60.84
Solyc01g111080	Gibberellin-regulated protein 2 (Snakin-2)	SN2	1.38	0.07	2.04	0.11	2.5	10.58
Solyc02g031950	Pathogenesis-related protein-like protein	PR-like	0.92	0.11	3.65	0.12	8.5	32.4
Solyc02g077880	Auxin-repressed / Dormancyauxin associated protein		1.33	0.21	0.31	0	6.5	55.29
Solyc02g084640	Aldehyde dehydrogenase	ALDH	1.92	0.39	5.39	1.41	3	8.38
Solyc02g089150	MAP protein kinase-like protein	MAPKL	0.4	0.09	0.54	0.03	1.5	4.54
Solyc02g091840	Receptor like kinase	RLK	1.39	0.11	2.27	0.18	5	7.63
Solyc02g093600	class I heat shock protein Hsp20-like chaperone	Hsp20	2.99	1.46	0.71	0.02	5.5	35.29
Solyc03g007890	Heat shock protein 90 (Fragment)	Hsp90	0.77	0	0.39	0.01	109	62.24
Solyc03g025950	Membrane-associated progesterone receptor component 1	PGRMC1	0.45	0.06	0.84	0.08	2	58.59
Solyc03g082920	Heat shock protein 70	Hsp70	1.23	0.04	0.49	0.04	41	55.92
Solyc03g113930	class IV heat shock protein Hsp20	Hsp20	0.14	0.01	0.03	0	13.5	53.72
Solyc03g117630	Heat shock protein 70	Hsp70	0.96	0.01	0.15	0.01	32	69.8
Solyc03g119040	Guanine nucleotide-binding protein beta subunit-like protein	GNBL	3.13	2.12	4.12	3.12	3	45.7
Solyc04g014600	Universal stress protein family protein	UspA	0.83	0.09	0.49	0.09	20	65.43
Solyc04g071620	ABA/WDS induced protein	ASR4	4.98	0.41	3.66	0.07	21.5	73.91
Solyc04g074230	14-3-3 protein sigma gamma zeta beta/alpha	TFT7	0.39	0.01	0.82	0.03	18	56.2
Solyc05g005700	Aldehyde dehydrogenase 1	ALDH1	2.15	0.34	1.02	0.21	21.5	43.1
Solyc05g014280	Heat shock protein Hsp20	Hsp20	0.27	0.01	0.35	0.02	31	56.33
Solyc05g051660	Gibberellin receptor GID1L2	GID1L2	1.34	0.29	2.19	0.23	1.5	15.99
Solyc06g009050	Universal stress protein	UspA	0.48	0.1	0.89	0.11	11	34.16
Solyc06g036290	Heat shock protein 90 (Fragment)	Hsp90	0.82	0.01	0.47	0.08	16	62.02
Solyc06g076520	class I heat shock protein Hsp20	Hsp17.7	0.89	0.05	0.32	0	69	77.92
Solyc06g076540	class I heat shock protein Hsp20	Hsp20	13.25	5.45	19.16	9.95	27	77.92
Solyc06g076560	class I heat shock protein Hsp20	Hsp20	0.06	0	0.04	0.01	9.5	77.92
Solyc06g076890	Pleckstrin homology domain-containing protein 1	PLEKH1	0.94	0.15	2.44	0.02	3.5	47.22
Solyc07g064160	Thiazole biosynthetic enzyme	THI1	10.09	2.15	1.46	0.23	17.5	47.32
Solyc08g029160	Membrane-associated progesterone receptor component 2	PGRMC2	0.41	0.02	0.61	0.01	13.5	62.5
Solyc08g062340	Class II small heat shock protein	Hsp17.6	0.34	0.12	0.42	0.01	16	73.23
Solyc08g075870	Dehydration-responsive family protein-like		2.41	0.78	3.12	0.87	4.5	8.79
Solyc08g078700	Heat shock protein 22 Hsp20	MTSHP	1.17	0.01	0.39	0.01	25	64.29
Solyc08g080640	Thaumatin, pathogenesis-related		0.76	0.07	0.5	0.11	11	26.32
Solyc08g080650	Thaumatin, pathogenesis-related		0.22	0.03	0.16	0.06	4	26.02
Solyc08g081010	Glutamate-cysteine ligase	GSH1	0.38	0.05	0.76	0	21.5	40.25
Solyc08g082820	Heat shock protein 70	BiP/grp78	0.68	0.02	0.45	0.05	11	54.5
Solyc09g010630	Heat shock protein 70	Hsp70	2.13	0.08	1.37	0.03	27	73.66
Solyc09g015000	class I heat shock protein Hsp20	Hsp20	0.95	0.12	0.45	0.04	17.5	72.02
Solyc09g015020	class I heat shock protein 3	Hsp20	1.32	0.09	0.15	0	18	64.93
Solyc11g068670	Nicalin	NCLN	2.77	1.76	4.78	3.78	5.5	12.15
Solyc12g005180	Chloroplast lipocalin	CHL	1.58	0.01	3.47	0.74	4.5	21.47
Solyc12g013700	Aluminum-induced protein-like protein		0.4	0.03	0.8	0.01	8	39.77
Transport
Solyc00g019740	ATPase subunit 8	MT-ATP8	2.13	0.36	0.88	0.04	2	12.82
Solyc01g005620	Mitochondrial 2-oxoglutarate/malate carrier protein	OGCP	2.3	0.89	1.68	0.47	16	41.75
Solyc01g007320	ATP synthase subunit beta chloroplastic	ATPB	2.24	0.13	0.51	0.08	74.5	67.49
Solyc01g060130	ADP-ribosylation factor-like protein 3	ARL3	1.76	0.22	2.81	0.39	10	56.74
Solyc03g113240	DUF1118		3.71	0.46	2.6	0.29	1	6.32
Solyc03g120980	ATP-binding cassette Transporter	ABC-Transporter	0.63	0.06	2.43	0.68	10	8.83
Solyc04g053080	OTU domain-containing protein 6B	OTUD6B	0.73	0.22	2.59	1.54	2	14.89
Solyc06g050980	Ferritin		2.28	0.28	0.58	0.03	19	53.78
Solyc07g005210	Outer membrane lipoprotein blc	Blc	3.45	0.14	0.79	0.01	7	50.27
Solyc07g008160	Nuclear pore complex protein Nup155	Nup155	1.43	0.53	5.34	4.3	4	5.03
Solyc07g065310	Magnesium and cobalt efflux protein corC	corC	0.41	0.17	0.56	0.06	2	7.25
Solyc08g008210	V-type proton ATPase subunit E	VHA-E	2.06	0.21	1.15	0.14	4.5	42.53
Solyc08g062660	Ran GTPase binding protein	RAN	2.04	0.17	0.66	0.03	25.5	59.15
Solyc09g090570	Proton gradient regulation 5	PGR5	1.56	0.06	2.74	0.57	1	9.24
Solyc10g075070	Non-specific lipid-transfer protein	NSL-TP	2.95	0.24	0.75	0.01	20.5	71.06
Solyc10g075100	Non-specific lipid-transfer protein	NSL-TP	2.45	0.28	2.47	0.05	4.5	34.65
Solyc10g075110	Non-specific lipid-transfer protein	TSW12	1.58	0.36	0.48	0.09	1	32.46
Solyc10g075150	Non-specific lipid-transfer protein	NSL-TP	2.79	0.64	1.36	0.02	2.5	26.11
Solyc11g006780	Vesicle-associated membrane protein 7B	VAMP7B	2.17	1.08	1.11	0.03	4	21.04
Solyc12g010010	Cyclic nucleotide gated channel	CNG	0.3	0.06	1.74	0.35	1	1.88
Solyc12g010320	Outer membrane lipoprotein blc	Blc	0.41	0	0.92	0.03	22	56.22
Solyc12g055800	V-type ATP synthase alpha chain	VHA-A	2.08	0.05	1.27	0.05	91.5	73.75
Unknown
Solyc01g081430	Expressed protein (Fragment)		0.5	0.14	0.78	0.07	1.5	1.28
Solyc02g086460	Unknown Protein		0.29	0.1	0.47	0.03	76	35.6
Solyc03g118390	Chromosome 14 contig 1 DNA sequence		2.83	1.42	2.03	0.07	2.5	8.64
Solyc04g080390	Unknown Protein		1.33	0.19	2.37	0.28	1	7.96
Solyc04g080540	ST225		0.68	0.02	0.17	0.01	12	69.85
Solyc05g054090	Unknown Protein		0.45	0.04	0.63	0.1	16.5	98.26
Solyc06g009630	CP12		0.43	0.08	1.14	0.04	9	48.82
Solyc07g017410	Unknown Protein		0.62	0.27	2.27	1.33	1.5	12.23
Solyc07g032630	Unknown Protein		1.67	0.27	3.36	1.13	1	10.26
Solyc09g015650	Non-green plastid inner envelope membrane protein		11.33	7.04	27.34	5.47	1	14.71
Solyc11g006510	Genomic DNA chromosome 5 P1 clone MUK11		1.2	0.06	2.03	0.96	1.5	9.09
aAccession number from the International Tomato Annotation Group release version 2.3. bThe average abundance ratio of proteins in SlVPE3 RNAi fruits versus wild-type at 41 days post-anthesis (dpa) from two independent biological replicates. The meaningful cut-off was fixed at 2 fold corresponding to the iTRAQ ratio of >2.0 for up-regulation and <0.5 for down-regulation. cThe average abundance rat…
