# Supplementary material for: Post-transcriptional regulation of fruit ripening and disease resistance in tomato by the vacuolar protease SlVPE3
Source: Genome Biol. 2017 Mar 7;18:47. doi: 10.1186/s13059-017-1178-2 (PMC5341188; doi:10.1186/s13059-017-1178-2)
Supplement: Additional file 7: Table S6. — Predicted vacuolar processing enzyme (VPE) binding motifs within the 2000-bp upstream region starting from ATG. (XLS 16 kb) [file 13059_2017_1178_MOESM7_ESM.xls]

## Sheet: Sheet1
Additional file 7: Table S6. Predicted vacuolar processing enzyme (VPE) binding motifs within the 2,000-bp upstream region starting from ATG.
Gene	ITAG locusa	SGN unigeneb	Position	Binding sites	Motif number
ACO1	Solyc07g049530	SGN-U578607	Not detected	Not detected	0
ACO3	Solyc09g089580	SGN-U578448	-1396	TAAAATAT	2
			-1460	TAAAATAT
AI	Solyc03g083910	SGN-U578305	-245	TAAAATAT	2
			-596	TAAAATAT
CRTISO	Solyc10g081650	SGN-U584987	Not detected	Not detected	0
E4	Solyc03g111720	SGN-U577751	Not detected	Not detected	0
EXP1	Solyc06g051800	SGN-U578473	Not detected	Not detected	0
KTI4	Solyc11g022590	SGN-U573941	Not detected	Not detected	0
LePG	Solyc10g080210	SGN-U577423	-1316	TAAAATAT	1
LoxB	Solyc01g099190	SGN-U578028	Not detected	Not detected	0
LoxC	Solyc01g006540	SGN-U572041	-898	TAAAATAT	1
PSY1	Solyc03g031860	SGN-U580527	-1303	TAAAATAT	2
			-1854	TAAAATAT
ACS2	Solyc01g095080	SGN-U567978	-703	TAAAATAT	2
			-723	TAAAATAT
aITAG, the International Tomato Annotation Group release version 2.3. bSGN identification number of the best BLAST hit in the Sol Genomics Network (SGN) tomato unigene database (http://solgenomics.net).
