# Supplementary material for: Post-transcriptional regulation of fruit ripening and disease resistance in tomato by the vacuolar protease SlVPE3
Source: Genome Biol. 2017 Mar 7;18:47. doi: 10.1186/s13059-017-1178-2 (PMC5341188; doi:10.1186/s13059-017-1178-2)
Supplement: Additional file 8: Table S7. — Primers used in the ChIP-quantitative PCR analysis. (XLS 16 kb) [file 13059_2017_1178_MOESM8_ESM.xls]

## Sheet: Sheet1
Additional file 8: Table S7. Primers used in the ChIP-qPCR analysis.
Gene	ITAG locusa	SGN unigeneb	Position	Forward primer (5’–3’)	Reverse primer (5’–3’)
LoxC	Solyc01g006540	SGN-U572041	-898	GTAAAGGTGAAATGAAGATGAAGAG	GCTCTATAATACTCATTTTCCTTGG
ACO3	Solyc09g089580	SGN-U578448	-1396	TACGATGAGAGACATAAAGAGAACT	CAAGTTAAAAGGGGATAATGGATAC
			-1460
PSY1	Solyc03g031860	SGN-U580527	-1303	TACGAAAACGAAATGGACTGACACA	TTCTTCCACTGTTTTAGTCCTTCAA
			-1854	ATACAGGGGGTGGAGTTAGAGG	TGTATAGTCACACAAAGCGAAGTCA
AI	Solyc03g083910	SGN-U578305	-247	GAGAACTTGTCTTTTTGTTGAATCC	AGGACAAAAGACCAAAATGACCAC
			-598	TTGGTCTTTTGTCCTAAACATAGAG	TTTGAGGTACACTTGGGATTAGAG
LePG	Solyc10g080210	SGN-U577423	-1316	AGTTGATGTGAGGGATTACTTCTTG	GGAGTCAATAGGTGGACGGATG
ACS2	Solyc01g095080	SGN-U567978	-703	TCTTTTTGACAGGGTGGCGTAA	TTTACCCCTAGCCTCGAACCAAC
			-723
SlVPE3	Solyc08g065610	SGN-U580215	-392	GGAGGTAAGATTGGATGATGATTGC	CGTGAATATTTCGTCATTTTTTTGA
			-849	GAAACCGTCCAGATTCTATCAATGA	GTAGCTGCTGATATAGCCTCTCCT
aITAG, the International Tomato Annotation Group release version 2.4. bSGN identification number of the best BLAST hit in the Sol Genomics Network (SGN) tomato unigene database (http://solgenomics.net).
