# Supplementary material for: Post-transcriptional regulation of fruit ripening and disease resistance in tomato by the vacuolar protease SlVPE3
Source: Genome Biol. 2017 Mar 7;18:47. doi: 10.1186/s13059-017-1178-2 (PMC5341188; doi:10.1186/s13059-017-1178-2)
Supplement: Additional file 9: Table S8. — Identification of proteins that interact with SlVPE3 using SWATH-MS. (XLS 168 kb) [file 13059_2017_1178_MOESM9_ESM.xls]

## Sheet: Additional file 10
Additional file 9: Table S8. Identification of proteins that interact with SlVPE3 using SWATH-MS.
Index	Accession numbera	Protein description	Abundance of proteins immunoprecipitated with Anti-SlVPE3b					Abundance of proteins immunoprecipitated with IgGc					Fold change (Anti-SlVPE3:IgG)d	P value (t-test)	Protein abundance ratio revealed by iTRAQ (SlVPE3:WT)e
			Replicate 1	Replicate 2	Replicate 3	Mean	±SD	Replicate 1	Replicate 2	Replicate 3	Mean	±SD
149	Solyc12g010040	Leucyl aminopeptidase	162100	15183.5	11801.9	63028.5	70067.8	16234.4	9213.87	12201.5	12549.9	2876.69	5.02223	0.34774	0.596486
205	Solyc03g079930	Mitochondrial glycoprotein family protein	130352	128066	124924	127781	2225.34	44719.8	20763.9	32290.6	32591.5	9782.28	3.92068	0.00139	1.25016
206	Solyc03g093360	Wound/stress protein	133716	138140	131968	134608	2597.52	38320.4	36994.9	49477.5	41597.6	5598.17	3.23595	0.00335	1.02382
142	Solyc11g022590	Kunitz trypsin inhibitor 4	66739.7	60850.5	60905.8	62832	2763.27	18775.6	25065.4	17029.9	20290.3	3450.91	3.09666	0.00135	9.16096
66	Solyc04g014600	Universal stress protein family protein	107390	96679	92201.8	98757	6372.28	59830	59864.1	18911.8	46202	19297	2.13751	0.01584	0.829177
270	Solyc06g083300	Ras GTPase-activating protein-binding protein 2	16365.8	22788.1	18014.1	19056	2723.44	16468.6	8550.56	5745.27	10254.8	4540.63	1.85825	0.06795	0.972747
216	Solyc04g007550	ATP synthase subunit beta	94448.9	113437	101732	103206	7821.42	35376.2	61952.7	77978	58435.6	17569	1.76615	0.11367	1.33045
110	Solyc08g062340	Class II small heat shock protein	19911.4	16721.3	6144.71	14259.1	5883.71	8278.59	8972.03	7020.45	8090.36	807.768	1.76249	0.17906	0.341178
292	Solyc08g076220	Phosphoribulokinase/uridine kinase	108864	114415	113558	112279	2440.11	74153.7	58433.7	74598	69061.8	7517.39	1.62578	0.03737	1.0636
71	Solyc04g073990	Annexin	40029.9	44107.7	56428.2	46855.3	6970.78	23052.7	28963.1	38423.1	30146.3	6330.45	1.55426	0.20868	0.525008
300	Solyc09g057650	40S ribosomal protein S8	521.663	6657.71	13204.7	6794.7	5178.74	1753.18	10231.9	1152.7	4379.28	4145.72	1.55156	0.59274	1.02356
236	Solyc05g007250	Ribosomal protein S4	12744.3	1249.95	9375.76	7790	4824.66	3550.93	9364.76	2270.96	5062.22	3086.91	1.53885	0.57307	1.50701
174	Solyc01g097870	40S ribosomal protein S24	16359.8	95179	101621	71053.1	38763.4	15891.1	107189	16204.4	46428	42964.4	1.53039	0.55592	1.05224
88	Solyc06g071920	Glyceraldehyde-3-phosphate dehydrogenase	5861.08	11047.4	3705.04	6871.16	3081.41	2953.15	6150.59	4441.72	4515.15	1306.38	1.5218	0.44133	0.724713
48	Solyc03g025320	Hydroxycinnamoyl transferase	15494.1	19446.8	10986	15309	3456.56	7939.39	17368.9	5111.96	10140.1	5240.23	1.50975	0.34847	2.17958
220	Solyc04g011360	Ras-related protein Rab-8A	187329	196488	188402	190740	4088.05	105155	140287	135213	126885	15504.5	1.50325	0.08851	0.92045
287	Solyc08g061960	Ribosomal protein	5720.36	6029.17	7142.94	6297.49	610.969	3329.99	4299.59	4956.97	4195.52	668.276	1.501	0.17226	1.05682
304	Solyc09g082730	Aldo/keto reductase family protein	48392.4	55627.9	51588	51869.4	2960.58	35718.4	37712.9	31050.6	34827.3	2791.9	1.48933	0.06533	1
163	Solyc12g099030	Ubiquitin-40S ribosomal protein S27a	12018.2	15443.7	13654.8	13705.6	1398.91	8765.52	9080.31	9816.38	9220.74	440.356	1.48639	0.11759	1.58962
50	Solyc03g065340	Glycogen/starch/alpha-glucan phosphorylase	15358.9	9849.91	28041.8	17750.2	7616.88	10039.2	13064.1	13149.4	12084.2	1446.49	1.46888	0.44219	0.785427
208	Solyc03g112360	60S ribosomal protein L27A	5380.89	6242.15	3333.81	4985.62	1219.78	5021.57	1520.4	3753.1	3431.69	1447.3	1.45282	0.26464	1.01859
121	Solyc09g015020	class I heat shock protein 3	887652	303228	959205	716695	293821	499508	497645	499133	498762	804.497	1.43695	0.39779	1.31533
65	Solyc04g011510	Triosephosphate isomerase	539842	574563	604554	572986	26442	401051	399875	405257	402061	2310.29	1.42512	0.09355	0.994238
25	Solyc01g110450	NADP dependent sorbitol 6-phosphate dehydrogenase (Fragment)	547801	600286	576595	574894	21460.7	423399	313128	479992	405507	69287	1.41772	0.1394	0.759382
183	Solyc01g108570	Gibberellin receptor GID1L2	119430	120986	119748	120055	671.406	86341.1	89530.3	78658.9	84843.5	4562.81	1.41502	0.05472	not detected
147	Solyc12g005860	3-isopropylmalate dehydratase large subunit	717967	737774	650427	702056	37392	412900	541963	533772	496212	59004.8	1.41483	0.1148	0.413173
36	Solyc02g078570	Epoxide hydrolase 3	361797	366423	361789	363336	2182.7	273196	256220	247810	259075	10558.6	1.40243	0.04994	1.16001
83	Solyc06g053200	6-phosphogluconolactonase	227331	261733	259657	249574	15750.9	175824	176172	182325	178107	2986.39	1.40126	0.12144	0.706158
17	Solyc01g098000	Elongation factor-like protein	68074.8	64597.4	59427.3	64033.2	3552.79	45728.3	48107.6	43264.8	45700.3	1977.16	1.40116	0.0313	2.88955
301	Solyc09g066430	60S ribosomal protein L14	19871.5	17329	19379	18859.8	1100.98	5396.48	17966.4	17281.1	13548	5770.78	1.39207	0.41251	1.0618
51	Solyc03g111010	Glyceraldehyde-3-phosphate dehydrogenase	1640.2	834.02	1178.82	1217.68	330.265	1208.3	372.835	1062.12	881.085	364.308	1.38202	0.32076	0.745931
123	Solyc09g064450	NADH dehydrogenase (Ubiquinone)	107034	109922	133281	116745	11751.6	91309.5	85589.6	76587.7	84495.6	6059.76	1.38168	0.14001	1.57352
103	Solyc07g053260	14-3-3 protein sigma gamma zeta beta/alpha	94190.3	118427	83572.5	98729.9	14586.8	69803.6	68565.6	76843.9	71737.7	3645.84	1.37626	0.17463	0.887716
237	Solyc05g008460	ATP synthase subunit beta	144408	168803	168471	160561	11422.8	99414.7	112220	139722	117119	16815.9	1.37092	0.23099	1.41906
79	Solyc05g054760	Dehydroascorbate reductase (Fragment)	232860	258997	277801	256553	18428.4	192139	179768	191764	187890	5745.12	1.36544	0.14537	0.724482
231	Solyc04g079440	Serpin (Serine protease inhibitor)	135021	143009	148364	142131	5482.31	108947	102461	101710	104373	3249.03	1.36177	0.10114	1.0748
302	Solyc09g075010	Prostaglandin E synthase 3	51798.1	47249.4	44075.4	47707.6	3169.41	38515.7	36026.6	30776	35106.1	3226.07	1.35896	0.01414	1.12616
40	Solyc02g081400	Intracellular protease PfpI family protein expressed	28951.8	32244.5	35515.5	32237.3	2679.61	23391.5	25362.3	23071.4	23941.7	1012.94	1.34649	0.17603	0.840742
13	Solyc01g087120	F1-ATP synthase delta subunit	139697	141807	125034	135513	7459.44	99042.3	98534.6	104779	100785	2831.5	1.34457	0.08259	1.66071
348	Solyc12g018990	Ribonucleoside hydrolase 1	88024.1	94252	100776	94350.9	5206.58	40759.8	45115.8	126102	70659.2	39244.3	1.3353	0.58557	0.916308
22	Solyc01g103450	Chaperone DnaK	31899.9	35893.9	32888.2	33560.7	1698.46	25410.8	26327	23859.6	25199.1	1018.36	1.33182	0.11877	0.511891
202	Solyc03g025520	60S ribosomal protein L36	28021.5	44695.1	33287	35334.5	6959.25	27544.7	25849.5	26402.5	26598.9	705.833	1.32842	0.27008	not detected
227	Solyc04g058070	UDP-N-acetylglucosamine-pyrophosphorylase	30634	32187.8	28313.2	30378.3	1592.12	19956.9	21279.8	28099.6	23112.1	3567.83	1.31439	0.24584	0.990874
119	Solyc09g011030	Hsp70 nucleotide exchange factor fes1	30333.5	34582.6	32257.7	32391.3	1737.23	28459.1	22067.6	24275.2	24934	2650.59	1.29908	0.12912	0.377487
91	Solyc06g076520	class I heat shock protein Hsp20	85070.1	106103	115915	102363	12867.2	83314.3	70122.9	83920.8	79119.3	6366.28	1.29378	0.26803	0.892395
72	Solyc04g074230	14-3-3 protein sigma gamma zeta beta/alpha	60426.9	67380.4	64687.6	64165	2862.74	46544.7	51818.5	51024.4	49795.9	2321.66	1.28856	0.19921	0.390907
344	Solyc12g010860	14-3-3 protein beta/alpha	57374.6	72048.3	59062.6	62828.5	6555.71	59527.1	36005.4	51191.7	48908.1	9737.53	1.28462	0.22358	0.75175
334	Solyc11g069430	Aquaporin 1	106704	103466	106156	105442	1415.29	81290.7	91286.1	75180.8	82585.9	6638.45	1.27676	0.1375	0.876107
341	Solyc12g008590	Profilin	58933.4	65641.6	55427.6	60000.9	4237.59	45115.4	49921.7	46144.4	47060.5	2066.31	1.27497	0.17592	1.00942
272	Solyc07g008370	60S ribosomal protein L7	16385.5	19855.1	18403.7	18214.8	1422.73	13045.3	14895.3	15191.3	14377.3	949.618	1.26691	0.27533	1.01392
260	Solyc06g064470	Ribosomal protein L7a	4664.34	3098.45	1784.65	3182.48	1177.13	650.135	3858.87	3032.02	2513.67	1360.27	1.26607	0.76069	1.04873
243	Solyc05g026310	Derlin-3	17507.7	15158.2	13554.3	15406.7	1623.51	11820.6	12452.7	12362.6	12211.9	279.181	1.26161	0.08282	1.02382
178	Solyc01g100380	Calreticulin 2 calcium-binding protein	190972	205611	189910	195497	7164.23	162606	146779	157934	155773	6639.44	1.25502	0.15699	0.69186
125	Solyc09g075950	Heat shock protein 1	14333.2	11232.1	12782.1	12782.5	1266.04	8426.1	12055	10125.4	10202.2	1482.49	1.25292	0.27354	0.847802
97	Solyc07g016150	Elongation factor 1-beta	181368	169463	173917	174916	4911.36	138304	142189	140149	140214	1586.71	1.2475	0.14294	2.05732
229	Solyc04g076200	Universal stress protein family protein	128281	133720	139727	133909	4674.79	104625	116780	101425	107610	6614.25	1.24439	0.22119	0.986541
228	Solyc04g074510	14-3-3 protein beta/alpha-B	52645.6	60324.3	60565.8	57845.2	3678.04	36578.5	47412	55633.7	46541.4	7803.59	1.24288	0.41062	0.929248
319	Solyc10g086010	60S ribosomal protein L4/L1	26265.3	23539.3	18082.7	22629.1	3401.99	20160.9	15652.9	18936.7	18250.2	1903.3	1.23994	0.11578	1.30756
354	Solyc12g098330	60S ribosomal protein L13a-like protein	4411.71	597.601	520.075	1843.13	1816.54	2730.72	777.908	951.706	1486.78	882.457	1.23968	0.85234	1.22055
264	Solyc06g072120	40S ribosomal protein SA	54792.8	54941.3	53090	54274.7	839.886	44518.8	45057.3	42062.1	43879.4	1303.71	1.23691	0.14489	1.01876
267	Solyc06g081980	Pyridoxal biosynthesis lyase pdxS	61315.5	67767.7	61369.1	63484.1	3029.04	67261	23339.9	63889.2	51496.7	19957.4	1.23278	0.4473	0.716687
297	Solyc09g005720	60S ribosomal protein L23a	53884.2	40654.5	55060.8	49866.5	6531.56	42664.3	35907.1	43165.5	40579	3309.85	1.22888	0.2751	1.25777
33	Solyc02g069800	carboxylesterase	90316.6	93712.1	88066.9	90698.6	2320.41	73745.2	68824.4	79086.9	73885.5	4190.83	1.22756	0.22014	0.603771
311	Solyc10g061970	60S ribosomal protein L37a	1070.52	3403.29	6765.42	3746.41	2337.56	3915.28	245.772	5007.09	3056.05	2036.54	1.2259	0.70885	1.11203
265	Solyc06g073190	Fructokinase-like	39437	41361.8	39287.4	40028.7	944.602	32600.5	33255.9	32387.6	32748	369.505	1.22233	0.20125	0.762475
45	Solyc03g005020	Lipase	171227	175164	179449	175280	3357.49	142999	135330	153345	143891	7381.52	1.21814	0.2555	0.29554
317	Solyc10g085790	Atp-dependent RNA helicase	9875.33	9188.03	18429.5	12497.6	4203.87	14757.2	2374.01	13669.6	10266.9	5598.78	1.21727	0.63677	0.832646
308	Solyc10g006650	Flavoprotein wrbA	910973	938605	1.00737e+06	952315	40529.6	822322	723772	811050	785715	44040.8	1.21204	0.25601	0.71511
8	Solyc01g009990	Peptidyl-prolyl cis-trans isomerase	217643	221145	235539	224776	7744.33	179805	203503	176142	186484	12127.4	1.20534	0.28082	0.845348
141	Solyc11g020040	Chaperone DnaK	508870	521893	529102	519955	8372.47	428886	439643	433873	434134	4395.54	1.19768	0.25953	0.422512
201	Solyc02g093440	GHMP kinase family protein	14371.2	14999.3	13784.3	14384.9	496.121	9044.06	12670.5	14346.8	12020.5	2213.09	1.1967	0.49024	1.04824
31	Solyc02g065240	Hydrolase alpha/beta fold family protein	52194.8	53422.5	48967.8	51528.4	1878.67	43460.8	46627.8	39388.3	43159	2963.2	1.19392	0.21112	0.0548693
331	Solyc11g067060	Low molecular weight protein-tyrosine-phosphatase slr0328	45017	51193.4	52828.3	49679.6	3363.82	41123.5	36120.6	47764.9	41669.6	4769.44	1.19222	0.40621	1.00514
329	Solyc11g051170	ATP synthase subunit alpha chloroplastic	21850.1	19782.9	19722.8	20451.9	988.983	16801.3	18019.9	16646.7	17156	614.166	1.19212	0.18874	1.12298
320	Solyc10g086190	Adenosine kinase	68848.8	65643.2	60458.3	64983.4	3457.03	50996.1	58698.1	54486.4	54726.8	3148.92	1.18741	0.25912	1.33821
26	Solyc01g111120	Triosephosphate isomerase	122941	143349	133472	133254	8332.9	85568.8	127479	125470	112839	19300.6	1.18092	0.51666	1.09238
213	Solyc03g118650	Aldose 1-epimerase-like protein	85689.8	85076.7	94561.7	88442.7	4334	69866.2	77401.1	77506.8	74924.7	3577.18	1.18042	0.37116	0.659228
262	Solyc06g068090	Phospholipase D	26919.7	32483.9	31181.5	30195	2376.29	20591.2	27103.8	29404.5	25699.8	3732.48	1.17491	0.51941	0.741947
298	Solyc09g011580	Glutathione S-transferase-like protein	37037	42768.3	38368.5	39391.3	2449.02	31173.7	32803.7	36795.5	33591	2361.63	1.17267	0.41486	0.643979
133	Solyc10g080900	3-oxoacyl-reductase	54372.4	22106.1	20609	32362.5	15575.3	50512.9	9781.26	22567	27620.4	17008.2	1.17169	0.72091	0.313833
184	Solyc01g109540	Coatomer subunit gamma	112616	116875	107483	112324	3839.72	93276.6	96368.4	98053.1	95899.4	1978.03	1.17127	0.30453	0.977496
60	Solyc04g005030	Phosphoglucomutase/phosphomannomutase family protein	188579	172368	197515	186154	10408.5	159999	126705	192565	159756	26887.8	1.16524	0.48331	0.648662
21	Solyc01g102660	Maleylacetoacetate isomerase	267878	275584	277038	273500	4019.62	244189	234644	225753	234862	7527.98	1.16451	0.27534	0.361295
165	Solyc00g009060	Hypoxanthine phosphoribosyltransferase	32933.8	30808.8	32012.5	31918.4	870.083	27197.5	26237.7	29131.7	27522.3	1203.62	1.15973	0.32967	1.03304
332	Solyc11g068730	Nitrilase 4A	62218.8	58107.1	56893.9	59073.3	2278.73	46907.4	50407.3	55554.7	50956.5	3551.56	1.15929	0.38434	0.968535
24	Solyc01g107700	Kynurenine formamidase	208250	222841	217644	216245	6038.3	179068	192735	187868	186557	5656.03	1.15914	0.37117	0.490033
223	Solyc04g012120	14-3-3 protein beta/alpha-1	48165	60524.7	63757.1	57482.3	6719.13	42875	53978.6	52017.4	49623.7	4838.74	1.15836	0.52459	0.790572
166	Solyc01g010700	AKIN gamma	59959	65908.7	66178.5	64015.4	2870.45	56744	49299.8	59812.5	55285.4	4413.98	1.15791	0.40141	0.982123
211	Solyc03g115990	Malate dehydrogenase	220676	214013	214143	216277	3110.95	189130	190436	183290	187619	3106.96	1.15275	0.28624	0.770966
145	Solyc11g069800	Allene oxide synthase	313682	304429	284549	300887	12154.3	247451	273190	263404	261348	10607.9	1.15129	0.34141	0.273436
176	Solyc01g099830	60S ribosomal protein L22-2	30054.3	31520	27930.8	29835	1473.44	27219	25559.2	25036.8	25938.4	930.352	1.15023	0.26871	1.49994
164	Solyc00g007270	Translation initiation factor IF6	29565	178500	191079	133048	73353.6	143519	35342.1	168297	115719	57728.4	1.14975	0.72243	0.891336
100	Solyc07g042250	Chaperonin 21	121502	121929	112593	118674	4304.08	103356	104533	101816	103235	1112.58	1.14956	0.29568	0.72179
235	Solyc05g005190	ADP-ribosylation factor	495467	501176	503434	500026	3352.56	462685	432672	410859	435406	21246	1.14841	0.27716	not detected
296	Solyc08g081190	Aquaporin 1	59898.3	63221.6	71895	65005	5057.35	53787.5	64068.6	52321.6	56725.9	5226.47	1.14595	0.46923	0.861203
241	Solyc05g017760	Acetyl-CoA C-acetyltransferase	12741.5	11558.4	9803.81	11367.9	1206.86	10406.2	9470.24	9910.37	9928.93	382.324	1.14493	0.19712	1.04753
76	Solyc05g050120	Malic enzyme	123715	112449	128358	121508	6679.77	102768	110631	105319	106239	3275.39	1.14372	0.39743	0.728405
188	Solyc02g063070	14-3-3 protein beta/alpha-1	177554	197382	190330	188422	8206.16	159604	165482	169474	164853	4054.17	1.14297	0.42714	0.888097
3	Solyc00g042130	ATP synthase subunit alpha	215331	226154	223047	221510	4550.06	201203	190642	190695	194180	4966.13	1.14075	0.3439	1.80332
151	Solyc12g011310	Glutathione-S-transferase	81068	81375.9	214541	125662	62847.4	88679	95919	146223	110274	25591.3	1.13954	0.77063	1.67523
324	Solyc11g012110	60S ribosomal protein L6	32402.9	34324.5	35930.4	34219.2	1442.03	27915.5	31122.8	31163.9	30067.4	1521.68	1.13808	0.47592	1.00942
116	Solyc09g009260	Fructose-bisphosphate aldolase	106435	109570	108664	108223	1317.31	97869.4	94345.6	93186.4	95133.8	1991.42	1.13759	0.34505	0.570769
99	Solyc07g032740	Aspartate aminotransferase	983544	1.02276e+06	964058	990119	24410.9	815673	884235	918076	872661	42599.2	1.1346	0.45155	0.395813
150	Solyc12g010320	Outer membrane lipoprotein blc	22692.5	17836.2	18670.1	19732.9	2120.25	17761.9	18055.3	16360.2	17392.5	739.688	1.13457	0.20829	0.413065
217	Solyc04g008280	Regulator of ribonuclease activity A	87103.5	88787.4	75226.6	83705.8	6035	70139.7	72293.7	79022.8	73818.7	3783.47	1.13394	0.44067	0.89258
87	Solyc06g063370	Chlorophyll a-b binding protein 1A, chloroplastic	142302	160614	160617	154511	8633.24	131036	143264	135407	136569	5059.16	1.13138	0.47191	9.49078
94	Solyc07g005600	Transmembrane 9 superfamily protein member 4	31762.7	30280.4	31191.3	31078.1	610.378	27771.7	25270.4	29450.3	27497.5	1717.4	1.13022	0.41519	1.31233
134	Solyc10g081240	GrpE nucleotide exchange factor	233582	226772	231206	230520	2822	209324	213321	190776	204474	9821.99	1.12738	0.34447	0.442818
112	Solyc08g079070	Transaldolase	230492	262751	258598	250614	14328.7	212288	227514	229372	223058	7653.16	1.12354	0.50661	1.06562
57	Solyc03g120090	Pyridoxal biosynthesis lyase pdxS	10919	16200.6	12045.8	13055.2	2271.25	12458.2	10309.5	12098	11621.9	939.584	1.12333	0.55327	1.26085
203	Solyc03g043750	FAD-dependent pyridine nucleotide-disulphide oxidoreductase	22432.6	31836.1	48296.1	34188.3	10688.9	35784	33295.9	22367.8	30482.5	5827.23	1.12157	0.62703	1.05224
350	Solyc12g043020	Dihydroxy-acid dehydratase	104657	129350	113824	115944	10192	99169.3	112229	99159.3	103519	6158.75	1.12002	0.51755	0.715777
34	Solyc02g070770	NAD-dependent epimerase/dehydratase	29082.8	32366.3	46290.4	35913.2	7459.28	33558.7	30519.1	32167.1	32081.6	1242.36	1.11943	0.60327	1.52763
62	Solyc04g008740	Pyruvate kinase	18023.6	7466.26	4893.28	10127.7	5681.19	516.421	5905.57	20762.8	9061.61	8561.53	1.11765	0.94394	0.5889
215	Solyc04g005340	Alpha-1,4-glucan protein synthase	184022	166969	190269	180420	9847.2	173264	165477	145654	161465	11623.1	1.1174	0.36839	1.41202
294	Solyc08g076990	Acetylornithine deacetylase	38910	37124.4	35847.5	37294	1255.98	35449.4	30983.3	33903.1	33445.3	1851.82	1.11507	0.34684	0.990874
68	Solyc04g045340	Phosphoglucomutase	531536	532763	545381	536560	6257.49	470696	484496	490124	481772	8162.41	1.11372	0.47249	0.85317
44	Solyc02g094470	Mitochondrial phosphate carrier protein	879109	830896	889834	866613	25632.4	780073	790213	767464	779250	9305.36	1.11211	0.43733	1.8204
221	Solyc04g011400	UDP-glucose 4-epimerase	907431	890359	868352	888714	15996.3	834450	755770	808334	799518	32720.2	1.11156	0.39051	1.27144
194	Solyc02g083590	Dehydroquinate synthase	99902.9	96655.3	97150.4	97902.9	1428.61	84129	90404.5	90299.8	88277.8	2933.95	1.10903	0.49219	0.669671
218	Solyc04g008310	Glucosyltransferase	51118	51392	25064.6	42524.8	12346.8	52285.2	26200	37437	38640.7	10683.2	1.10052	0.69378	1.0333
255	Solyc06g009660	ADP-ribosylation factor-like protein 3	515125	565934	552881	544647	21544.4	464993	500792	518931	494906	22410	1.10051	0.57811	not detected
153	Solyc12g013700	Aluminum-induced protein-like protein	17587.3	16979	17603.4	17389.9	290.641	15271.2	20922.4	11217.3	15803.6	3979.95	1.10037	0.64054	0.395813
104	Solyc07g056420	Glutathione-S-transferase-like protein	344834	345164	334593	341530	4907.05	301121	306939	324027	310696	9721.12	1.09924	0.52629	1.2729
10	Solyc01g057000	Universal stress protein family protein	119385	128620	125488	124498	3834.75	108259	116479	115071	113270	3589.34	1.09913	0.55346	0.396618
32	Solyc02g067460	Porin/voltage-dependent anion-selective channel protein	65425.7	58924.7	59023.8	61124.7	3041.49	56954	53818.3	56613.4	55795.3	1404.81	1.09552	0.43432	1.71616
86	Solyc06g060790	3-isopropylmalate dehydratase small subunit	106409	105449	99361.2	103740	3120.84	92322.8	94206.8	97681.3	94737	2219.46	1.09503	0.52187	0.714565
240	Solyc05g013030	26S proteasome regulatory subunit	43044.5	33809.4	43868	40240.6	4559.98	34995.6	42979.4	32565.1	36846.7	4448.56	1.09211	0.62655	1.31601
39	Solyc02g080540	ATP synthase gamma chain	83620.7	69851.4	91790	81754	9053.14	58090.3	76587.5	89987.5	74888.4	13077.3	1.09168	0.7729	1.32436
81	Solyc06g009020	Glutathione-S-transferase	2.41405e+06	2.61628e+06	2.51584e+06	2.51539e+06	82560.8	2.17439e+06	2.33842e+06	2.40137e+06	2.30473e+06	95676.9	1.0914	0.59807	0.635006
238	Solyc05g009600	Phosphatase 2A regulatory A subunit	48694.2	49500.1	50199.1	49464.4	614.882	47599.1	44278.1	44186.2	45354.5	1587.63	1.09062	0.47953	1.07289
93	Solyc06g083790	Succinyl-CoA ligase	2642.95	1574.81	5330.48	3182.75	1580.04	2331.11	2323.4	4113.86	2922.79	842.219	1.08894	0.86214	1.80309
73	Solyc05g005700	Aldehyde dehydrogenase 1	16849.4	24791.5	22403.2	21348	3327.1	24860.5	9684.07	24328.1	19624.2	7032.11	1.08784	0.72362	2.14594
4	Solyc01g005620	Mitochondrial 2-oxoglutarate/malate carrier protein	467479	504706	477564	483250	15720.7	420705	454201	458542	444483	16906.8	1.08722	0.60443	2.29879
244	Solyc05g052260	Appr-1-p processing domain protein	51922.2	75617.6	48356.4	58632.1	12098.5	51121.6	70944.5	39742.3	53936.1	12892.8	1.08707	0.73484	1.03286
135	Solyc10g081310	Histidine triad (HIT) protein	59365.6	50817.8	58439.6	56207.7	3829.92	48964.5	54566.8	51686	51739.1	2287.45	1.08637	0.59794	0.714399
128	Solyc09g089580	1-aminocyclopropane-1-carboxylate oxidase-like protein	1.01296e+07	9.93069e+06	9.85547e+06	9.97193e+06	115660	9.36506e+06	9.26649e+06	8.90707e+06	9.17954e+06	196822	1.08632	0.49006	0.203374
335	Solyc11g069440	Ribosomal protein L12	90256.5	90787.9	82261.1	87768.5	3900.35	81798.9	81131.7	79787.5	80906	836.5	1.08482	0.50372	0.915882
345	Solyc12g011130	Ras-related protein Rab-2-A	119733	130420	113189	121114	7101.97	123390	112468	99615.3	111825	9716.85	1.08307	0.45125	1.22469
85	Solyc06g060290	Protein disulfide isomerase	129661	119350	120994	123335	4523.11	121851	112743	107751	114115	5837.36	1.0808	0.41621	0.51291
327	Solyc11g039980	ATP synthase subunit alpha	1.49008e+06	1.56785e+06	1.52048e+06	1.52614e+06	31998.9	1.41376e+06	1.45166e+06	1.37514e+06	1.41352e+06	31238.7	1.07967	0.56601	1.39605
146	Solyc11g072190	Elongation factor beta-1	396996	401277	401204	399826	2000.92	353194	374356	383846	370465	12812.2	1.07925	0.62297	3.44272
109	Solyc08g041870	Aspartate aminotransferase	460151	472072	455276	462500	7055.23	453236	399937	436047	429740	22211.6	1.07623	0.54651	0.879022
284	Solyc07g065170	40S ribosomal protein S8	28084.8	19241.2	10916.9	19414.3	7009.87	24747.8	14428.6	15024.7	18067	4730.27	1.07457	0.78585	0.96387
5	Solyc01g007320	ATP synthase subunit beta chloroplastic	8.25173e+06	8.44518e+06	8.58454e+06	8.42715e+06	136463	7.93853e+06	7.77884e+06	7.82755e+06	7.84831e+06	66824.3	1.07375	0.59037	2.24273
355	Solyc12g098600	UDP-glucosyltransferase family 1 protein	22979.4	35238.9	33860.1	30692.8	5483.17	28750.4	27712.7	29615.8	28693	778.01	1.0697	0.70313	0.96837
127	Solyc09g082720	Aldo/keto reductase family protein	333767	310506	324270	322847	9549.37	318459	292837	296988	302761	11228.7	1.06634	0.55191	0.534587
207	Solyc03g097790	V-type proton ATPase subunit C	21441.8	21933.6	18894.1	20756.5	1332.11	23030.1	15851.6	19682.7	19521.5	2932.82	1.06327	0.5701	1.39996
117	Solyc09g009390	Monodehydroascorbate reductase (NADH)-like protein	1.2693e+06	1.23497e+06	1.2662e+06	1.25682e+06	15503.3	1.20486e+06	1.16352e+06	1.18258e+06	1.18365e+06	16893.3	1.06182	0.6246	0.679665
325	Solyc11g012160	Fumarylacetoacetase	225897	268565	256034	250165	17906.3	212983	245776	248452	235737	16126.2	1.0612	0.74729	1.03753
52	Solyc03g111720	Peptide methionine sulfoxide reductase msrA	2.03471e+06	2.15868e+06	2.23119e+06	2.14153e+06	81124.5	1.95078e+06	2.08097e+06	2.02967e+06	2.02047e+06	53546	1.05991	0.69669	0.166811
64	Solyc04g011440	Heat shock protein 70	182991	189547	189845	187461	3163.1	184111	169556	176950	176872	5942.04	1.05987	0.63147	0.876107
118	Solyc09g010630	Heat shock protein 70	230306	222779	213050	222045	7063.77	176333	217922	234298	209517	24398.8	1.05979	0.8097	2.12958
148	Solyc12g009250	Chaperonin Cpn10	261293	290177	264870	272113	12855.9	241659	267012	262530	257067	11047.9	1.05853	0.72277	1.10295
279	Solyc07g062970	Protein phosphatase 2C	63248.9	54964.3	48803.5	55672.2	5918.53	42134.3	46153.8	69739.9	52676	12177.1	1.05688	0.92404	0.802475
70	Solyc04g064500	Protein phosphatase 2C	19339.8	14383.1	11761.8	15161.5	3142.27	13317.8	13335.9	16388.9	14347.5	1443.48	1.05674	0.88794	0.558894
199	Solyc02g091490	Fructokinase 3	143109	140694	136448	140084	2753.58	123615	134970	140440	133008	7007.46	1.0532	0.75768	0.867707
261	Solyc06g065800	Mitochondrial glycoprotein family protein	17645.2	1175.85	14523.4	11114.8	7142.54	1953.22	18561.7	11192.9	10569.3	6794.7	1.05162	0.94993	not detected
343	Solyc12g009140	Proteasome subunit alpha type	30611.3	32422.3	31350.2	31461.3	743.474	28811.4	33192.3	28111.5	30038.4	2248.39	1.04737	0.74316	1.04286
15	Solyc01g097340	GDP-mannose 3',5'-epimerase	106024	114580	114041	111548	3912.52	107470	102537	109612	106540	2962.48	1.04701	0.73007	0.926077
192	Solyc02g081170	Plastid-lipid-associated protein, chloroplastic	459317	442447	435808	445857	9895.6	414541	445464	417922	425976	13849.2	1.04667	0.72899	0.807848
289	Solyc08g068230	Pentatricopeptide repeat-containing protein	502020	513723	532053	515932	12359.9	484066	480352	519430	494616	17611.9	1.0431	0.77175	not detected
328	Solyc11g051160	Phosphatidylinositol transfer protein SFH5	277146	289738	282018	282967	5184.28	264214	259301	292269	271928	14522.2	1.0406	0.79615	0.896732
346	Solyc12g011450	Chlorophyll a-b binding protein 13, chloroplastic	40269.4	41113.9	37631.5	39671.6	1483.19	37551	35671	41185.8	38135.9	2289.1	1.04027	0.79858	not detected
158	Solyc12g056830	ATP synthase delta subunit	115724	118674	111147	115182	3096.97	93562.7	122660	116167	110797	12471.2	1.03958	0.86952	1.55702
318	Solyc10g085870	UDP-glucosyltransferase family 1 protein	13753.2	6973.17	12403.7	11043.4	2930.32	9237.84	9186.93	13490.4	10638.4	2016.78	1.03807	0.97695	0.676799
78	Solyc05g053940	Ras-related protein Rab-1A	56510.2	48084.6	58802.9	54465.9	4608.33	50157.6	58902.5	48764.3	52608.1	4487.02	1.03531	0.8251	1.03969
56	Solyc03g118040	Calcium-binding protein Calnexin	536151	519324	524638	526705	7023.28	520601	488987	516670	508753	14068	1.03529	0.76391	2.31925
156	Solyc12g055800	V-type ATP synthase alpha chain	673863	687874	687635	683124	6549.37	627359	672088	682406	660617	23891.8	1.03407	0.82405	2.08025
249	Solyc05g054350	Epoxide hydrolase	24918.2	24662.1	22126.6	23902.3	1259.98	22720.9	23663	23242.7	23208.9	385.349	1.02988	0.82943	0.820778
313	Solyc10g081510	5-methyltetrahydropteroyltriglutamate--homocysteine methyltransferase	237587	260696	240119	246134	10348.5	264082	249221	204578	239294	25286.1	1.02859	0.72549	1.33672
140	Solyc11g011960	UTP-glucose-1-phosphate uridylyltransferase	2.61191e+06	2.62142e+06	2.6623e+06	2.63188e+06	21860.4	2.52741e+06	2.64068e+06	2.50893e+06	2.55901e+06	58245.3	1.02847	0.81489	1.04731
35	Solyc02g071030	Chlorophyll a/b binding protein	164669	160141	147395	157402	7313.36	147548	161050	151045	153214	5721.66	1.02733	0.8519	4.63545
209	Solyc03g114640	Signal peptide peptidase SppA type	11932	12456.4	28099.2	17495.9	7500.79	9241.07	37187.5	4707.37	17045.3	14362.4	1.02643	0.93875	0.89258
63	Solyc04g009200	Glutamate-1-semialdehyde-2,1-aminomutase	207763	201133	207072	205322	2975.68	197341	195013	208573	200309	5920.01	1.02503	0.8549	1.86305
276	Solyc07g053280	Ketol-acid reductoisomerase	97138.1	95769.7	91222.2	94710	2528.73	90826.3	91252.4	95854.4	92644.4	2276.49	1.0223	0.87485	0.695209
144	Solyc11g069790	Chaperonin Cpn60	2.82454e+06	2.87281e+06	2.90151e+06	2.86629e+06	31759.2	2.75092e+06	2.89435e+06	2.77432e+06	2.80653e+06	62831.3	1.02129	0.85822	0.529866
38	Solyc02g079750	Flavoprotein wrbA	67693.4	63810.2	61584.1	64362.6	2524.51	66506.3	62183	60685.2	63124.9	2467.99	1.01961	0.81315	0.605861
245	Solyc05g052510	Clathrin heavy chain	55387.8	53313.5	63365.9	57355.7	4333.36	57358.1	55228.6	56289.4	56292	869.381	1.0189	0.85721	0.954993
162	Solyc12g099000	S-adenosylmethionine synthase	288228	294959	294357	292514	3041.19	272023	282698	306550	287090	14433.9	1.01889	0.90609	1.2423
130	Solyc10g007600	L-lactate dehydrogenase	118401	130430	123547	124126	4927.59	116091	125255	124401	121916	4133.37	1.01813	0.89123	2.14848
214	Solyc03g120670	D-isomer specific 2-hydroxyacid dehydrogenase NAD-binding	71375.2	67486.2	72234.8	70365.4	2065.91	70730	67155.6	69697.1	69194.2	1501.96	1.01693	0.86863	0.98179
161	Solyc12g098710	15-cis-zeta-carotene isomerase	37311	42231.9	37276.7	38939.9	2327.83	47166.7	31584.8	36353.1	38368.2	6518.92	1.0149	0.78457	0.63612
168	Solyc01g067750	Shikimate dehydrogenase	19386.3	22197.2	17061.1	19548.2	2099.93	17213.2	19788.1	20935.1	19312.1	1556.3	1.01222	0.97844	0.735209
96	Solyc07g006650	Xylose isomerase	91041.9	92088.4	92546.1	91892.1	629.575	85772.7	97205.3	89746.8	90908.3	4739.07	1.01082	0.93387	0.5107
90	Solyc06g073280	LL-diaminopimelate aminotransferase	409271	433621	402867	415253	13248.7	431314	417720	385009	411348	19433.8	1.00949	0.87503	0.801814
171	Solyc01g089970	Nucleoside diphosphate kinase	1.65928e+06	1.56582e+06	1.58465e+06	1.60325e+06	40357.6	1.62989e+06	1.61103e+06	1.54911e+06	1.59668e+06	34501.3	1.00412	0.94679	0.882754
111	Solyc08g076970	Acetylornithine deacetylase or succinyl-diaminopimelate desuccinylase	57266.3	51691	53071.8	54009.7	2370.72	62222.8	52710.5	46652.4	53861.9	6408.53	1.00274	0.84269	0.734522
43	Solyc02g091560	Serine hydroxymethyltransferase	52602	55231.4	50725.6	52853	1848.01	50021.1	51606.3	56603.1	52743.5	2804.85	1.00208	0.99591	2.3939
124	Solyc09g064940	Phenazine biosynthesis protein PhzF family	18358.6	18967.9	18637.7	18654.7	249.045	16291.3	20616.1	18995.6	18634.3	1783.96	1.0011	0.99185	0.611104
30	Solyc02g062970	Xaa-Pro aminopeptidase 2	25141.1	20817.3	22282.6	22747	1795.5	22168	22143.9	23955	22755.6	848.124	0.999619	0.94972	0.501379
132	Solyc10g076510	Pyruvate decarboxylase	185450	178871	186991	183771	3520.93	165739	191395	195188	184107	13080.6	0.998171	0.97306	0.548037
250	Solyc05g054580	60S acidic ribosomal protein P0	18465.5	37583.8	8037.14	21362.1	12235	15925.6	12600.5	35873.5	21466.5	10277.3	0.995138	0.9531	0.98629
1	Solyc00g006800	Transaldolase, bacterial/plant type	272910	279174	284784	278956	4850.36	284975	285879	270241	280365	7168.36	0.994974	0.97717	0.780359
257	Solyc06g011280	Elongation factor 1-gamma	521789	575402	531410	542867	23338.6	556108	520186	561245	545846	18265.2	0.994542	0.9869	0.836321
2	Solyc00g019740	ATPase subunit 8	63563.1	61045.7	60270.1	61626.3	1405.65	60200.6	57702.7	68337.6	62080.3	4540.58	0.992688	0.94658	2.12948
256	Solyc06g009970	Elongation factor 1-alpha	517237	840036	441545	599606	172795	450000	892052	472711	604921	203244	0.991214	0.97932	0.912011
303	Solyc09g082060	Cysteine synthase	283919	294820	281657	286799	5746.71	291293	289782	287330	289468	1633.09	0.990777	0.97909	1.42599
157	Solyc12g056530	Fructose-1,6-bisphosphatase class 1	865170	1.25089e+06	1.23929e+06	1.11845e+06	179157	984201	1.15914e+06	1.24454e+06	1.12929e+06	108357	0.990396	0.98495	0.53615
347	Solyc12g014080	Ras-related protein Rab-25	22526.2	23049.8	24942	23506	1037.66	22862.4	22749.4	25594.9	23735.5	1315.54	0.99033	0.97878	0.815318
189	Solyc02g070510	Proteasome subunit alpha type	101581	103619	106084	103761	1841.3	102260	112068	100471	104933	5097.93	0.988836	0.97409	0.648634
74	Solyc05g008450	Oxidoreductase FAD/NAD(P)-binding domain protein	121214	130478	127695	126462	3881.36	128237	128461	127476	128058	421.41	0.987541	0.97872	0.520195
306	Solyc09g092390	Adenosylhomocysteinase	1.60783e+06	1.66199e+06	1.70029e+06	1.6567e+06	37931.9	1.70612e+06	1.71492e+06	1.61581e+06	1.67895e+06	44792.4	0.986748	0.98001	not detected
258	Solyc06g049080	Superoxide dismutase	65635	75392.7	68390.6	69806.1	4107.41	65357.3	73218.9	73743	70773.1	3835.47	0.986337	0.95212	0.890967
278	Solyc07g055320	ATP-dependent Zn protease cell division protein FtsH homolog	118142	125833	125009	122995	3447.79	115910	128288	131668	125289	6773.53	0.981692	0.9248	1.15639
285	Solyc08g006890	Tubulin alpha-3 chain	129796	135920	123566	129761	5043.42	145793	117014	134591	132466	11844.8	0.979578	0.9327	2.46604
323	Solyc11g008870	Methylenetetrahydrofolate reductase	16326.3	18672.5	18611.3	17870	1091.87	17779.6	20357	16620.3	18252.3	1561.69	0.979056	0.96519	1.01521
316	Solyc10g084800	Oxysterol-binding protein	72356.4	75599.7	75325.7	74427.2	1468.6	76625.8	72853.6	78625.2	76034.9	2393.02	0.978856	0.9231	1.10669
160	Solyc12g096190	Tryptophan synthase beta chain	25940.9	28309.2	29060.5	27770.2	1329.37	25115.9	33767.7	26264.1	28382.6	3836.59	0.978423	0.93609	0.542809
234	Solyc04g082630	Glyceraldehyde-3-phosphate dehydrogenase B	40216.9	47354.4	43904.6	43825.3	2914.43	44387.5	45406.5	44690.1	44828	427.295	0.977631	0.94429	1.28777
19	Solyc01g099160	Lipoxygenase	31534.3	32861.8	30912.4	31769.5	813.036	36259.9	30260.1	31090.7	32536.9	2654.31	0.976413	0.92707	0.490948
9	Solyc01g028810	Chaperonin Cpn60	814130	845057	826178	828455	12728.4	831934	874578	842967	849826	18072.2	0.974852	0.88763	0.474745
312	Solyc10g074590	Pantothenate kinase 4	15952	16287.3	18238.7	16826	1008.26	18767.7	16993.3	16284.3	17348.4	1044.48	0.969887	0.93159	0.778502
191	Solyc02g077240	Pyruvate decarboxylase	138293	140189	143330	140604	2076.86	135285	150528	150029	145281	7071.02	0.967809	0.8482	0.98179
266	Solyc06g073900	Unknown Protein	110564	113274	102552	108797	4552.16	116602	116390	104306	112433	5746.83	0.96766	0.81899	0.981748
27	Solyc01g111170	Peptidyl-prolyl cis-trans isomerase	313528	289865	297644	300346	9847.45	338030	297236	296466	310577	19414.6	0.967055	0.79402	1.11439
309	Solyc10g018300	Transketolase 1	685270	668260	659960	671163	10534.9	689257	670024	724756	694679	22670.8	0.966148	0.80936	1.30129
242	Solyc05g023800	GTP-binding nuclear protein Ran-A1	102302	94561.9	126075	107647	13408.8	99745.4	119874	114639	111419	8527.02	0.966137	0.89271	not detected
159	Solyc12g094620	Catalase	256334	234776	252732	247947	9428.97	250350	246130	274123	256867	12322.3	0.965273	0.80945	0.821404
233	Solyc04g081740	Prostaglandin E synthase 2-like	5610.9	5609.77	4631.3	5283.99	461.521	5416.85	5669.05	5346.2	5477.37	138.573	0.964695	0.75003	1.01401
181	Solyc01g106210	Chaperone DnaK	11646.8	12722.6	4077.04	9482.17	3847.15	12058.3	8194.5	9303.81	9852.19	1624.34	0.962442	0.86855	1.00471
23	Solyc01g105030	Chlorophyll a-b binding protein, chloroplastic	22816.2	23917.7	22270	23001.3	685.28	23484.2	23485.2	24751.8	23907.1	597.297	0.962113	0.80651	5.38401
122	Solyc09g064370	Alcohol dehydrogenase class III	38171.4	44328	49241.2	43913.5	4528.71	42244.4	49275.9	45683	45734.4	2870.81	0.960185	0.89617	0.698351
173	Solyc01g091190	3-phosphoshikimate 1-carboxyvinyltransferase	38985.4	40244.1	36883.7	38704.4	1386.21	46286.4	35388.3	39305.7	40326.8	4507.34	0.959769	0.80773	0.700129
326	Solyc11g039830	Glycyl-tRNA synthetase	65898.4	44825.2	65981.9	58901.8	9953.73	70875.3	58627.9	54680.2	61394.5	6894.97	0.9594	0.83491	0.871111
252	Solyc06g005360	Actin depolymerizing factor 3	82389.7	78608.9	75919.7	78972.8	2653.85	98349.6	77299.3	71751.8	82466.9	11456.8	0.95763	0.74184	0.865322
67	Solyc04g040180	S-adenosylmethionine-dependent methyltransferase (Fragment)	626813	643423	582945	617727	25512.4	656708	637812	643332	645951	7933.29	0.956306	0.74245	0.485705
195	Solyc02g085350	Succinate dehydrogenase flavoprotein subunit	397894	363439	356839	372724	18000.6	388050	382449	399637	390046	7157.51	0.95559	0.6907	1.32548
172	Solyc01g091170	Agmatinase	24745	22525	22811.8	23360.6	985.89	27234.5	23226.1	23020.5	24493.7	1939.88	0.953737	0.64804	0.983247
230	Solyc04g077970	Adenine phosphoribosyltransferase-like	3.40242e+06	3.54687e+06	3.42982e+06	3.4597e+06	62641.8	3.69596e+06	3.59422e+06	3.59576e+06	3.62865e+06	47600.5	0.953441	0.76583	0.721482
314	Solyc10g081530	V-type proton ATPase subunit d 1	44044.7	50135.7	45542.9	46574.4	2591.4	45180	53160.6	48461.2	48933.9	3275.17	0.951782	0.79603	1.00471
84	Solyc06g059740	Alcohol dehydrogenase 2	1.36932e+06	1.41042e+06	1.41784e+06	1.39919e+06	21341.2	1.39158e+06	1.47708e+06	1.54175e+06	1.47014e+06	61501.9	0.951742	0.77294	0.190619
138	Solyc11g006070	Peptidyl-prolyl cis-trans isomerase, cyclophilin-type	106060	112634	105520	108071	3233.67	114297	105989	120656	113647	6005.46	0.950934	0.76582	1.63683
77	Solyc05g050970	Transketolase 1	128447	126821	135422	130230	3730.96	142097	131056	138121	137092	4565.85	0.949948	0.76292	0.87906
105	Solyc07g066600	Phosphoglycerate kinase	1.8154e+06	1.86443e+06	1.85133e+06	1.84372e+06	20726.5	1.93922e+06	1.88477e+06	2.00684e+06	1.94361e+06	49931.4	0.948603	0.74678	0.799425
349	Solyc12g042900	Cytochrome c oxidase subunit Vb	27406.3	25423.6	28852.2	27227.4	1405.45	29106.2	28353.5	28862.2	28774	313.543	0.946251	0.73485	0.901562
275	Solyc07g044840	2,3-bisphosphoglycerate-independent phosphoglycerate mutase	429974	441261	440444	437227	5138.97	482849	460798	443638	462428	16049.2	0.945502	0.72063	0.721115
210	Solyc03g115820	Ribulose-5-phosphate-3-epimerase	191016	190346	192291	191217	806.579	203161	196576	207344	202360	4432.29	0.944935	0.71213	1
47	Solyc03g005770	Chlorophyll a-b binding protein 3C-like	303913	313209	304307	307143	4292.11	332245	317808	325521	325192	5898.35	0.944498	0.70841	7.77186
101	Solyc07g047800	Short-chain dehydrogenase/reductase family protein	459152	436844	493318	463105	23224.1	528033	502306	442556	490965	35805.6	0.943255	0.73865	0.209816
49	Solyc03g063560	Glutamate synthase (Ferredoxin)	160462	160630	170387	163826	4639.62	174362	180735	166360	173819	5881.2	0.942512	0.72686	0.771489
108	Solyc08g014130	2-isopropylmalate synthase 1	43407.5	43789.4	44321.8	43839.6	374.943	52442.6	42727.5	44383.7	46517.9	4243.62	0.942424	0.70546	0.217373
186	Solyc02g011990	Photosystem Q(B) protein	296445	277156	258931	277511	15317.3	298204	313058	272676	294646	16676.8	0.941845	0.58486	2.39883
259	Solyc06g060260	Stromal ascorbate peroxidase 7	521747	490160	511063	507657	13118.4	558858	532743	527657	539753	13667.9	0.940536	0.64011	0.731915
89	Solyc06g072540	ATP synthase subunit alpha chloroplastic	2.73226e+06	2.92211e+06	2.93991e+06	2.86476e+06	93972.7	2.81319e+06	3.12848e+06	3.23248e+06	3.05805e+06	178273	0.936793	0.72846	1.80677
6	Solyc01g007330	Ribulose bisphosphate carboxylase, large subunit, C-terminal	856090	705564	836704	799453	66859.2	873140	921446	767387	853991	64335.2	0.936137	0.63803	1.79491
92	Solyc06g076540	class I heat shock protein Hsp20	106937	81451.1	115892	101427	14590.4	106212	97385.4	121699	108432	10049.5	0.935392	0.74409	13.2526
41	Solyc02g087110	Alpha-dioxygenase	179453	176534	180705	178897	1747.19	195610	175549	202670	191276	11488.1	0.935282	0.67467	0.37731
182	Solyc01g107550	Methylthioribose kinase	46991.1	54276.6	56554.9	52607.6	4078.88	54266.7	57149.8	57414.2	56276.9	1425.48	0.934799	0.76852	0.683967
273	Solyc07g009140	26S proteasome non-ATPase regulatory subunit 6	7437.76	8945.5	9679.07	8687.44	933.029	9122.4	9426.37	9342.58	9297.12	128.194	0.934424	0.80114	0.97733
286	Solyc08g006900	Ribosomal protein L32	2009.82	5711.34	4736.04	4152.4	1566.48	1287.39	11635.5	409.697	4444.2	5097.64	0.934341	0.96573	1.0666
321	Solyc11g005680	40S ribosomal protein S18	15485.8	19432.7	16266.2	17061.5	1706.64	19548.6	13962	21458.5	18323	3180.76	0.931153	0.79145	not detected
226	Solyc04g054980	Lipoxygenase homology domain-containing protein 1	35939.3	30325.9	26579.1	30948.1	3846.53	33184.7	34578.6	32227.8	33330.4	965.233	0.928525	0.39572	1.08236
198	Solyc02g091190	Methyltransferase-like protein 10	10889.4	16651.3	15314.5	14285.1	2462.35	18354.1	13536.6	14367.2	15419.3	2102.73	0.926441	0.86552	0.736967
251	Solyc05g055760	Isopentenyl-diphosphate delta-isomerase	289354	288310	271736	283133	8070.68	320990	296751	300559	306100	10642.9	0.92497	0.52998	1.00471
193	Solyc02g082000	30S ribosomal protein S19	64445.2	59553.9	73204.7	65734.6	5646.98	69368.2	69928.3	74197.1	71164.5	2156.48	0.923699	0.68309	0.812261
353	Solyc12g096300	40S ribosomal protein S6	12071.1	15609.6	15447.7	14376.1	1631.21	13909.1	19000	14007.5	15638.8	2377	0.919258	0.77095	1.20553
55	Solyc03g115230	ClpB chaperone	8225.37	7325.72	5728.99	7093.36	1032.3	8838.23	6769.99	7701.7	7769.97	845.734	0.912919	0.33021	1.03523
18	Solyc01g099100	Long-chain-fatty-acid-CoA ligase	47462.9	41926.8	49423	46270.9	3174.25	46318.4	54083.7	51718.1	50706.7	3249.82	0.91252	0.59618	0.544537
225	Solyc04g016360	S-formylglutathione hydrolase	42438	45493.7	44560.4	44164	1278.59	54628.2	46920.3	44077.8	48542.1	4457.26	0.909809	0.53438	0.986374
69	Solyc04g056390	Isopentenyl-diphosphate delta-isomerase	132147	138580	145235	138654	5343.24	176662	127919	152990	152523	19902	0.909066	0.61855	0.536959
340	Solyc12g008570	Arginyl-tRNA synthetase	141240	124568	117403	127737	9985.92	138480	136283	147328	140697	4774	0.907886	0.41077	0.977248
281	Solyc07g063650	Ubiquitin carboxyl-terminal hydrolase	53549.6	63870.6	50311.2	55910.5	5781.85	64935.9	59918.3	60144.7	61666.3	2313.8	0.906662	0.55436	0.734584
95	Solyc07g005940	Vacuolar ATPase subunit H protein	18887.7	21445.3	20885.2	20406.1	1097.7	24629.6	23281.7	19752.5	22554.6	2056.37	0.90474	0.58104	1.72216
187	Solyc02g062460	2-oxoglutarate-dependent dioxygenase	168511	160141	169233	165962	4126.42	171876	202179	176736	183597	13288.6	0.903944	0.5325	1.22545
282	Solyc07g063680	CHP-rich zinc finger protein-like	100736	95517.2	94939.1	97063.9	2606.92	106644	104775	111468	107629	2819.56	0.901838	0.45402	0.920606
115	Solyc09g007270	Ascorbate peroxidase	663311	777131	698701	713048	47561.3	780448	803665	792805	792306	9484.88	0.899965	0.56065	0.790687
131	Solyc10g007690	Chlorophyll a-b binding protein 8, chloroplastic	4789.05	5441.86	5622.63	5284.51	358.032	8148.33	6413.51	3117.85	5893.23	2086.37	0.896709	0.82615	2.80109
58	Solyc03g123610	Alanine aminotransferase	316551	330970	323904	323808	5886.96	369406	367731	349757	362298	8894.23	0.893764	0.45499	0.795925
126	Solyc09g082650	Acireductone dioxygenase	38764.9	40311.3	37415.8	38830.7	1183.02	47339.8	42974.5	40162.6	43492.3	2952.89	0.892817	0.36679	0.502548
232	Solyc04g081490	Tubulin beta-1 chain	24666.2	22402.9	27057.9	24709	1900.65	24720.7	31358.5	27150	27743.1	2742.12	0.890637	0.55891	1.39207
293	Solyc08g076480	Plastid lipid-associated protein 3, chloroplastic (PAP fibrillin)	980848	988369	983362	984193	3126.3	1.11753e+06	1.13917e+06	1.06244e+06	1.10638e+06	32303.1	0.889563	0.41759	1.51382
307	Solyc09g098240	Importin-7 (Imp7) (Ran-binding protein 7) (RanBP7)	51332.2	50754.5	49262.6	50449.8	871.946	64545.1	54512.1	51571.5	56876.2	5554.01	0.88701	0.2836	0.77988
114	Solyc08g081530	FAD-dependent pyridine nucleotide-disulphide oxidoreductase	482396	489482	494375	488751	4917.73	571316	525493	557598	551469	19202.6	0.886271	0.42366	0.810778
20	Solyc01g099190	Lipoxygenase	1.11422e+07	9.74832e+06	9.56189e+06	1.01508e+07	705127	1.13802e+07	1.1491e+07	1.15577e+07	1.14763e+07	73196	0.884499	0.29173	0.0919992
305	Solyc09g090980	Major allergen Mal d 1	445812	450045	426168	440675	10402.3	507167	495719	492145	498344	6407.55	0.884279	0.36465	1.52521
224	Solyc04g016220	UDP-glucose glucosyltransferase	17282.2	13426.3	19518.8	16742.4	2516.36	20338.8	18331.5	18233.3	18967.9	970.232	0.882672	0.51407	0.98629
204	Solyc03g078400	Actin	1.42183e+06	1.39701e+06	1.37182e+06	1.39688e+06	20416.3	1.58224e+06	1.7346e+06	1.43659e+06	1.58448e+06	121674	0.881604	0.38647	0.959411
14	Solyc01g087260	Carotenoid cleavage dioxygenase 1B	38663.8	41541.5	38410.1	39538.5	1420.15	41772.5	44993.8	48068.9	44945.1	2570.71	0.879706	0.47091	0.724713
82	Solyc06g036290	Heat shock protein 90 (Fragment)	117453	96936.4	114023	109471	8973.12	125264	118731	129585	124527	4461.9	0.879094	0.38003	0.816617
102	Solyc07g049530	1-aminocyclopropane-1-carboxylate oxidase	255813	257851	252506	255390	2202.65	294601	297853	279794	290749	7859.37	0.878385	0.35785	0.227333
54	Solyc03g113800	Betaine aldehyde dehydrogenase	612611	632915	601823	615783	12889.9	750963	669299	688526	702929	34860.1	0.876025	0.32808	0.831764
352	Solyc12g095990	ATP-dependent RNA helicase eIF4A	161757	149716	155317	155597	4919.66	184137	179452	170214	177934	5784.69	0.874462	0.28151	0.741695
246	Solyc05g053470	Chaperonin Cpn60	61134.7	81490.2	57514.1	66713	10553.1	57455	100236	71223.7	76305	17831.1	0.874294	0.62974	1.00463
253	Solyc06g007470	40S ribosomal protein S26	11604.3	8278.89	5708.31	8530.49	2413.57	7802.55	10497.9	11083.6	9794.7	1428.82	0.870928	0.4354	1.10211
28	Solyc01g111760	V-type ATP synthase beta chain	277378	303695	322211	301095	18395.3	337029	360659	339494	345727	10606	0.870902	0.47362	1.56515
12	Solyc01g080460	Pyruvate phosphate dikinase	476219	508364	483917	489500	13704.1	544032	588276	554721	562343	18849.7	0.870465	0.39983	1.32738
129	Solyc09g090140	Malate dehydrogenase	41172.4	51816.8	35511.7	42833.6	6759.39	56209.3	41938.2	49489.1	49212.2	5829.44	0.870387	0.4759	0.776255
310	Solyc10g045220	Apocytochrome f	17985.1	17955.8	18191.8	18044.2	105.034	20437.7	23530.5	18254.8	20741	2164.43	0.869978	0.40969	1.21339
37	Solyc02g079100	Riboflavin kinase	73860.3	67573.5	67012.6	69482.1	3104.3	77224	85346.2	78683.3	80417.8	3535.44	0.864014	0.2911	0.554746
59	Solyc03g123830	Phosphoglycerate dehydrogenase	19469.9	13447.7	16013.4	16310.4	2467.5	33012.2	7169.88	16503.9	18895.3	10684.8	0.863194	0.78114	4.19331
143	Solyc11g066060	Heat shock protein 70	257241	246859	247815	250638	4685.26	287679	305884	277697	290420	11669.6	0.863021	0.29698	1.77018
330	Solyc11g062190	Mitochondrial ADP/ATP carrier proteins	540832	355038	553299	483056	90665.6	563674	543740	574234	560549	12643.6	0.861755	0.42944	not detected
7	Solyc01g007500	Photosystem II CP47 chlorophyll apoprotein	341277	376862	328753	348964	20378.6	407783	391763	419574	406373	11397.4	0.858727	0.34778	6.0132
338	Solyc12g006140	Chlorophyll a-b binding protein 37, chloroplastic	262945	270603	270840	268129	3666.96	349132	297512	296109	314251	24671.5	0.853233	0.2455	not detected
106	Solyc07g066610	Phosphoglycerate kinase	1.19581e+06	1.19877e+06	1.20233e+06	1.19897e+06	2666.42	1.49426e+06	1.30961e+06	1.43842e+06	1.4141e+06	77317.6	0.847871	0.26708	1.64779
239	Solyc05g010260	6-phosphogluconate dehydrogenase decarboxylating	107851	97791.1	97240.9	100961	4877.05	125080	120246	114374	119900	4377.77	0.842042	0.13278	0.825465
280	Solyc07g063040	Enolase-phosphatase E-1	13190	13992.1	16141.5	14441.2	1246.08	18280.5	16283.9	16896.2	17153.5	835.164	0.84188	0.37436	0.84592
351	Solyc12g056120	6-phosphogluconate dehydrogenase decarboxylating	15766.2	16793.9	15247.8	15935.9	642.504	21481.1	18687.7	16667.7	18945.5	1973.52	0.841147	0.17612	0.955357
75	Solyc05g014470	Glyceraldehyde 3-phosphate dehydrogenase	23996.9	40700.9	39101.4	34599.7	7525.71	41110.6	47102.7	35594.5	41269.3	4699.55	0.838389	0.58855	0.567839
342	Solyc12g008630	Mitochondrial processing peptidase alpha subunit	185442	178794	176285	180173	3863.5	219122	206565	224355	216681	7464.79	0.831515	0.21461	1.50128
322	Solyc11g007830	Dual-specificity protein-like phosphatase 3	3929.53	19059.2	20574.4	14521	7514.83	17327.3	17313.7	18305.3	17648.8	464.281	0.822779	0.76592	0.823494
170	Solyc01g088080	T-complex protein theta subunit	101357	115552	107056	107988	5832.45	129500	131738	132538	131258	1285.69	0.822716	0.27647	1.00463
219	Solyc04g009030	Glyceraldehyde-3-phosphate dehydrogenase	170140	157362	166939	164814	5429.13	215916	205736	181905	201186	14252.5	0.819212	0.12204	1.18269
113	Solyc08g081250	Aminopeptidase N	54923.5	44566.4	44867.6	48119.2	4812.95	65276.3	46628.8	64764.5	58889.9	8672.42	0.817105	0.21481	0.631064
80	Solyc06g005970	Beta-D-glucosidase	44566.9	43470	55226	47754.3	5302.21	62829.8	58233.1	56095.2	59052.7	2809.81	0.808672	0.28041	0.72179
107	Solyc08g005770	Alcohol acetyltransferase	28278.7	30842.4	26340.2	28487.1	1843.91	31436.6	39840.1	34558.2	35278.3	3468.3	0.807496	0.27454	0.207049
288	Solyc08g062630	Aminopeptidase-like protein	14540.6	18442.8	16961.4	16648.3	1608.38	17549	23296.2	21056.6	20634	2365.23	0.806839	0.3783	0.990874
98	Solyc07g018360	Elongation factor Ts	40173.8	41362.1	43587.6	41707.9	1414.94	49774.1	55224.2	50504.7	51834.4	2415.49	0.804637	0.23638	1.29617
185	Solyc01g111450	Proteasome subunit alpha type	76706.8	81795.7	81028	79843.5	2240.04	85204.3	88776	126814	100265	18829.8	0.796326	0.40017	0.794362
154	Solyc12g042920	Cytochrome c1	169938	174780	166972	170563	3217.93	209951	231024	202025	214334	12237.5	0.795784	0.16779	1.41387
290	Solyc08g075090	60S ribosomal protein L7	5720.91	399.16	97.2723	2072.45	2582.79	6585.03	247.354	1004.06	2612.15	2826.18	0.793388	0.80715	1.22349
11	Solyc01g080280	Glutamine synthetase	39111.6	5474.05	20198	21594.5	13767.9	22024.3	31663	27971.5	27219.6	3970.73	0.793345	0.4525	0.741695
29	Solyc02g062500	2-oxoglutarate-dependent dioxygenase	1.57662e+06	1.52994e+06	1.47743e+06	1.528e+06	40520.3	1.99119e+06	1.89807e+06	1.92976e+06	1.93968e+06	38658.3	0.787759	0.09838	0.642121
53	Solyc03g112070	Phosphoglycerate dehydrogenase	6123.41	6979.66	872.81	4658.63	2699.7	6450.61	6326.21	5020.56	5932.46	646.807	0.785277	0.50446	1.267
120	Solyc09g014520	Chlorophyll a-b binding protein 6A, chloroplastic	187690	210260	201826	199926	9311.7	232700	221971	315700	256790	41884.9	0.778556	0.34217	9.20489
268	Solyc06g082670	Ribosomal protein L10	5641.46	5362.63	3629	4877.7	890.269	9431.19	4862.77	4547.37	6280.44	2231.63	0.776649	0.315	1.11269
271	Solyc07g006790	Dihydrolipoyllysine-residue acetyltransferase component of pyruvate dehydrogenase complex	49001.6	47213.3	46602.9	47605.9	1017.85	73579.2	54224.4	56502.2	61435.3	8637.27	0.774896	0.04601	1.46631
283	Solyc07g064130	Ubiquitin	16811.7	17427.4	117213	50484.2	47185.3	83041.6	54336.9	60818.2	66065.6	12292	0.764152	0.81612	1.14289
337	Solyc12g005330	50S ribosomal protein L2	86611.8	81342.5	23203.1	63719.1	28729.8	93444.2	77627.5	84130.7	85067.4	6491.03	0.749042	0.28089	0.946398
42	Solyc02g088610	ATP-dependent chaperone ClpB	15508.9	17578.2	32541.4	21876.2	7588.63	28248.9	31265.9	28326	29280.3	1404.38	0.74713	0.4479	0.591963
46	Solyc03g005730	3-isopropylmalate dehydratase large subunit 2	37486.6	39172.1	37843.5	38167.4	725.23	51706.4	51049.6	51004.3	51253.4	320.863	0.74468	0.08698	0.693983
197	Solyc02g087930	60S ribosomal protein L34	26107.5	16223.1	1535.99	14622.2	10095	20638	22079.3	16910.8	19876.1	2177.77	0.73567	0.36501	0.972747
180	Solyc01g104590	Ribosomal protein L3	87074.2	104892	68730.7	86898.9	14763.3	137272	106523	114119	119305	13078.1	0.728378	0.0846	0.995416
222	Solyc04g011500	Actin 4	333238	290894	303322	309151	17771.4	461149	443196	390173	431506	30131.8	0.716448	0.01668	not detected
254	Solyc06g007570	40S ribosomal protein S8	21585.9	6736.27	1866.98	10063.1	8386.89	30580.4	2918.15	8639.26	14045.9	11922.6	0.716439	0.6609	1.03304
315	Solyc10g083280	30S ribosomal protein S11	13163.1	12727.3	5359.25	10416.5	3580.45	13837.2	18040.1	11863.3	14580.2	2575.83	0.714429	0.22206	0.96911
212	Solyc03g117080	Mitochondrial glycoprotein family protein	4798.13	2303.01	11632.6	6244.57	3943.71	13142.6	2686.29	10926.6	8918.5	4498.74	0.700181	0.65364	not detected
299	Solyc09g018450	Ubiquitin-activating enzyme E1	25743	16325.9	24788.6	22285.8	4232.28	29608.6	29052.4	36961.4	31874.1	3604.43	0.699182	0.15982	0.981914
295	Solyc08g079020	Adenine phosphoribosyltransferase-like protein	20791.4	13993.1	19996.7	18260.4	3034.84	24779.4	29462.7	24730.3	26324.1	2219.37	0.693676	0.09272	1.07647
263	Solyc06g071880	60S ribosomal protein L17	4359.5	4492.78	7248.28	5366.85	1331.48	2401.5	17644.7	3736.84	7927.67	6892.56	0.676977	0.64185	not detected
248	Solyc05g053810	Serine hydroxymethyltransferase	21210.4	10038.2	16732.2	15993.6	4590.84	34189.1	19419.7	19369.9	24326.2	6974.12	0.657461	0.09576	1.13806
339	Solyc12g006830	Histone H2A	139741	156792	150367	148967	7030.89	232248	223304	236458	230670	5484.91	0.645799	0.04251	1.01928
139	Solyc11g010960	Alcohol dehydrogenase	5174.41	5728.51	9366.64	6756.52	1859.45	7778.3	12100.9	12203.2	10694.1	2062.24	0.631796	0.24823	18.6636
175	Solyc01g099770	Translationally-controlled tumor protein homolog	1.54248e+06	1.54847e+06	1.5302e+06	1.54038e+06	7603.3	2.43452e+06	2.39096e+06	2.60134e+06	2.4756e+06	90666.2	0.622225	0.03276	0.663919
152	Solyc12g013690	Monooxygenase FAD-binding protein	6746.81	2622.82	11406.7	6925.44	3588.22	14109.1	12482.3	8016.27	11535.9	2575.85	0.600338	0.26725	0.361598
277	Solyc07g054190	Riboflavin synthase alpha subunit	25826.4	12456.7	16292.4	18191.8	5620.98	30892.4	32773	29026.2	30897.2	1529.62	0.588785	0.01731	0.991
169	Solyc01g073640	Glucose/ribitol dehydrogenase	158472	145866	126860	143733	12993	267356	284085	192723	248054	39717	0.57944	0.01784	0.892195
137	Solyc10g086580	Ribulose-1 5-bisphosphate carboxylase/oxygenase activase 1	24097.9	16579.7	27300.4	22659.3	4493.36	46042.2	46464.4	31533.4	41346.7	6941.18	0.548033	0.03404	1.98713
177	Solyc01g099900	Ribosomal protein L18	28401.3	14453.1	16233.4	19696	6198.39	61346.3	12750.5	38953	37683.3	19859.5	0.522672	0.22192	1.11132
336	Solyc11g072860	Histone H4	31900.7	30843.5	23421	28721.7	3772.97	51150.7	55154.3	59536	55280.3	3424.48	0.519565	0.01999	0.959046
190	Solyc02g071170	Coatomer subunit zeta-1	36705.1	35789.4	21039.3	31178	7178.85	7821.58	12371.3	160898	60363.7	71112.8	0.516502	0.56283	1.07562
136	Solyc10g085880	UDP-glucosyltransferase family 1 protein	11087	10994	10132.7	10737.9	429.602	12464.7	26026.9	24086.8	20859.5	5988.59	0.514773	0.12651	0.306226
179	Solyc01g101040	ATP-citrate lyase A-3	3416.55	9885.85	30113.9	14472.1	11371.4	8059	24033.3	54181	28757.8	19123.3	0.503241	0.46148	1.36157
269	Solyc06g082870	60S ribosomal protein L5-1	14087.7	12507.5	10479.4	12358.2	1476.86	26401.1	24695.8	25192.1	25429.7	716.161	0.485976	0.00207	0.880438
291	Solyc08g075700	60S ribosomal protein L13	35688	44629.9	27832.7	36050.2	6862.19	146703	41248.4	34753	74234.6	51311.1	0.485625	0.31385	0.849528
274	Solyc07g043360	60S ribosomal protein L27	1727.99	14052.1	450.087	5410.07	6133.09	4345.72	13665.1	17240.6	11750.5	5435.61	0.460413	0.36175	0.977248
155	Solyc12g043110	Heat shock protein 4	424.447	392.896	1358.04	725.129	447.724	2529.55	1938.41	561.85	1676.6	824.367	0.432499	0.25389	0.584838
200	Solyc02g091580	Oligopeptidase A	7557.54	8026.08	6735.49	7439.7	533.427	21569	26358.6	5142.49	17690	9085.37	0.420559	0.20122	0.950695
61	Solyc04g007770	Major latex-like protein	14565	3090.29	9575.4	9076.9	4697.78	23891.7	23497.5	17504.7	21631.3	2922.36	0.419618	0.01512	0.824453
247	Solyc05g053670	60S ribosomal protein L13a-like protein	1271.3	2675.05	1974.99	1973.78	573.077	7111.11	7186.6	392.228	4896.65	3185.25	0.403088	0.30588	1.12346
196	Solyc02g087240	NADH-quinone oxidoreductase F subunit	13054.4	19693.7	10931.1	14559.7	3732.32	49885.3	48623.3	11815.5	36774.7	17656.4	0.395916	0.15448	0.995416
167	Solyc01g059880	ATP citrate lyase a-subunit	548.468	826.544	358.894	577.969	192.053	1351.38	3515.51	1942.45	2269.78	913.319	0.254636	0.08003	0.972788
333	Solyc11g069380	4-hydroxy-3-methylbut-2-en-1-yl diphosphate synthase (GcpE)	13108.5	21802.5	19411.6	18107.6	3667.13	587629	16312.6	18047	207330	268913	0.0873371	0.37417	0.871
16	Solyc01g097760	Ribosomal protein L7a	2776.35	1661.58	3210.63	2549.52	652.423	131094	2438.71	132606	88712.9	61008.2	0.028739	0.12531	2.36028
aAccession number from the International Tomato Annotation Group release version 2.3. bSWATH-MS quantification of proteins that were immunoprecipitated with affinity-purified anti-SlVPE3 polyclonal antibody, with three technical replicates. cSWATH-MS quantification of proteins that were immunoprecipitated with pre-immune serum IgG, with three technical replicates. dThe average fold change of prot…
