# Supplementary material for: Post-transcriptional regulation of fruit ripening and disease resistance in tomato by the vacuolar protease SlVPE3
Source: Genome Biol. 2017 Mar 7;18:47. doi: 10.1186/s13059-017-1178-2 (PMC5341188; doi:10.1186/s13059-017-1178-2)
Supplement: Additional file 10: Table S9. — Proteins interacting with SlVPE3 (bait) in a yeast two-hybrid screen against a tomato prey library. (XLS 19 kb) [file 13059_2017_1178_MOESM10_ESM.xls]

## Sheet: Sheet1
Additional file 10: Table S9. Proteins interacting with SlVPE3 (bait) in a yeast two-hybrid screen against a tomato prey library.
ITAG locusa	Description	Hits
Solyc04g009440	NAC domain protein (NAC1)	21
Solyc09g011470	Unknown Protein	13
Solyc01g009630	Cleavage and polyadenylation specificity factor subunit 5	12
Solyc07g062070	Ribokinase	7
Solyc10g047650	p8MTCP1	5
Solyc03g111180	Aspartyl aminopeptidase-like protein	4
Solyc11g017300	COP9 signalosome complex subunit 5b	3
Solyc09g090900	3-isopropylmalate dehydratase large subunit 2	3
Solyc11g022590	Kunitz trypsin inhibitor 4	2
Solyc05g054220	SNF1-related kinase complex anchoring protein sip1	2
Solyc09g007490	Cell number regulator 8 Protein of unknown function Cys-rich	2
Solyc01g099370	SRC2 homolog (Fragment)	2
Solyc09g007070	Succinate dehydrogenase assembly factor 1 homolog	2
Solyc09g011880	LOC556397 protein	2
Solyc10g024470	Chromobox homolog 7	2
Solyc05g041540	Serine carboxypeptidase	2
Solyc03g111700	Inactivated Zn-dependent hydrolase of the beta-lactamase fold	2
Solyc04g078460	N(4)-(Beta-N-acetylglucosaminyl)-L-asparaginase (Peptidase T2, asparaginase 2 )	1
Solyc10g007180	DAG protein,subtilisin-related, Peptidase S8	1
Solyc10g085590	Tumor susceptibility protein 101	1
Solyc08g075750	ATP-dependent Clp protease proteolytic subunit, Peptidase S14	1
Solyc10g054280	Haloacid dehalogenase-like hydrolase family protein	1
Solyc06g073150	COP9 signalosome complex subunit 5b	1
Solyc05g052630	Unknown Protein	1
Solyc04g080360	Dehydration-responsive family protein	1
Solyc11g072160	Ubiquitin-associated /TS-N domain-containing protein	1
Solyc02g081880	Molybdenum cofactor sulfurase protein-like	1
Solyc05g052980	Protein phosphatase 2C	1
Solyc09g055700	Myosin-like protein	1
Solyc08g079070	Transaldolase	1
Solyc02g093520	Copine-like protein	1
Solyc07g017490	Red family protein	1
Solyc07g053660	WD repeat protein	1
Solyc08g078070	Small GTP-binding protein A	1
Solyc04g079640	Cytochrome P450	1
Solyc01g067000	SRC2 homolog	1
Solyc06g034020	Peptide methionine sulfoxide reductase msrA	1
Solyc01g073640	Alcohol dehydrogenase-3	1
Solyc11g044310	Proline iminopeptidase	1
Solyc09g091470	3-ketoacyl CoA thiolase 2	1
Solyc05g053620	F-box protein PP2-B1	1
Solyc01g087950	Serine carboxypeptidase 1	1
Solyc06g083620	26S protease regulatory subunit 4	1
Solyc09g009260	Fructose-1,6-bisphosphate aldolase	1
Solyc05g015490	Non-specific lipid-transfer protein	1
Solyc03g114790	N(4)-(Beta-N-acetylglucosaminyl)-L-asparaginase	1
Solyc03g117890	Unknown protein DS12 from 2D-PAGE of leaf, chloroplastic	1
Solyc01g096480	Thioredoxin	1
Solyc01g111320	Thaumatin-like protein	1
aITAG, the International Tomato Annotation Group release version 2.3.
