# Supplementary material for: Post-transcriptional regulation of fruit ripening and disease resistance in tomato by the vacuolar protease SlVPE3
Source: Genome Biol. 2017 Mar 7;18:47. doi: 10.1186/s13059-017-1178-2 (PMC5341188; doi:10.1186/s13059-017-1178-2)
Supplement: Additional file 11: Table S10. — Predicted RIN binding motifs within a 2000-bp upstream region starting from start ATG of the SlVPE3 gene coding sequence. (XLS 14 kb) [file 13059_2017_1178_MOESM11_ESM.xls]

## Sheet: Sheet1
Additional file 11: Table S10. Predicted RIN binding motifs within a 2,000-bp upstream region starting from start ATG of the SlVPE3 gene coding sequence.
Gene	ITAG locusa	SGN unigeneb	Position	CArG box	Motif number
SlVPE3	Solyc08g065610	SGN-U580215	-392	CATTTTATAG	2
			-849	CAAAAAAATG
aITAG, the International Tomato Annotation Group release version 2.3. bSGN identification number of the best BLAST hit in the Sol Genomics Network (SGN) tomato unigene database (http://solgenomics.net).
