# Supplementary material for: Post-transcriptional regulation of fruit ripening and disease resistance in tomato by the vacuolar protease SlVPE3
Source: Genome Biol. 2017 Mar 7;18:47. doi: 10.1186/s13059-017-1178-2 (PMC5341188; doi:10.1186/s13059-017-1178-2)
Supplement: Additional file 12Table S11. — Primers used for quantitative RT-PCR analysis. (XLS 47 kb) [file 13059_2017_1178_MOESM12_ESM.xls]

## Sheet: Sheet1
Additional file 12: Table S11. Primers used for quantitative RT-PCR analysis.
ITAG locusa		Forward primer (5'-3')		Reverse primer (5'-3')
For analysis of genes encoding cysteine proteases during fruit ripening
Solyc01g110110	1-F	ACACTGGTACCGATAAGGCAACC	1-R	ACACTGCATTGATAGCCACAGC
Solyc04g080960	2-F	TGGATTGTGACCATGAGTGTGACC	2-R	CAGTAGTCATAAGACCACCGTTGC
Solyc12g088670	3-F	AGTTGCTGCCCACACGACTATC	3-R	AGTGGGTTGCCCTTGCTCATTG
Solyc07g041900	4-F	AACTGTTCTGCCACCACAAAGG	4-R	CCATCTTTCCTCCAGTCTTTCGTC
Solyc02g069100	5-F	ACGAAAGGCTTGGCCTCAATGC	5-R	CCAACAAGAACCGCAATGTCCTG
Solyc02g069110	6-F	GGAGAGGACTATTGGCTTCTTGTG	6-R	GCTGAAGGCAATCCTGCAACTAC
Solyc02g069090	7-F	AGCGGAATCTGCAATCCTTCAG	7-R	GGCGCTTAAATTGGGAAACCG
Solyc02g076980	8-F	TGCCGTCTAACTTGGACTGGAGAG	8-R	AAACGCCCAGCAACATCCACATC
Solyc01g107760	9-F	AATGCTCGGGTTGTCTCCATCG	9-R	ACCCGAAGAGTAGTGCTGGAAAG
Solyc02g093040	10-F	TCTACACCTCGGGCGTGTTTAC	10-R	TTCCGTACCCAACCACCACAAC
Solyc03g044230	11-F	TTTGGGCACGAAGAGTGATGC	11-R	CACCTTTCTTCCTCCAATCAACCG
Solyc04g078540	12-F	CGGGCATCTTTACTGGGAAGTGTG	12-R	TCGCTACCATATCCCACTGCAAC
Solyc04g082710	13-F	TCGAATGGCGGTCTTCACAAAGAG	13-R	TCGTAACCACCTCCGACTCATCTC
Solyc12g094700	14-F	CAAGGCTCATGTGGTAGTTGTTGG	14-R	GTTTATTCCCTCTACCGCCGCTAC
Solyc02g076970	15-F	AGATGTGACTGCTCCAGCTACC	15-R	ATCCGCATTGCCCTTGATCC
Solyc02g077040	16-F	AGCATGGACTGGAGAAAGAGAGG	16-R	TGCCCAACAACATCCACATACACC
Solyc07g041920	17-F	ATGGGATGAGTTCCGTCGAGTG	17-R	CCAGTTTCCCTCCAGTCTTTCTTC
Solyc03g111730	18-F	AGCAGTAGCCAACCAGCCTATTTC	18-R	ACGCCCTCAGAGTAGAACTGGAAC
Solyc05g013920	19-F	TCGATGGACATGAAATGGTACCTG	19-R	AATTTCCAGTGAACACTCCCTCAG
Solyc11g008260	20-F	TCCCATTGACGAACAACAAATCGC	20-R	AACACAGCATTCAAACCGACTGC
Solyc02g076710	21-F	GGCCATTGCAATTACAACAAGGTG	21-R	CCTCCTTTGGAACATCTCGGTATC
Solyc02g076690	22-F	AGGCCTCTGCCACAAGGATTATG	22-R	GCTTGAGCTTGGCCATTGTTCTC
Solyc04g080880	23-F	AGTCGGAACCTTTGCCTCAAGC	23-R	TGGTTCCTTCTGAGGCTGTTGC
Solyc02g076750	24-F	AATGGCGGCATTGCTTCAGAAC	24-R	ACAACCTTGTGGTTCACCTTGG
Solyc07g053460	25-F	TGGTGTCGATTGGAGGAAGGATG	25-R	AATGCCCAACAACTTCCGCAAC
Solyc02g077050	26-F	AGGGTAAATGTGGGTCATGTTGGG	26-R	AGCTGGTTCAGTCCTTCTACTGC
Solyc02g076910	27-F	GGACCAAATGGAATGTGGATGCTG	27-R	TGGTGTAGCCCTTCCATAGCTG
Solyc03g006210	28-F	AAGGAGCAAACAAACTCTCAACGG	28-R	CTAACAGTTGTTGCTCGGAGAGTG
Solyc12g056020	29-F	AATTCAGAGCCACTCACAACGG	29-R	AGTAGCTGGAGCAGTGACGTTC
Solyc12g056010	30-F	TCTGTCGCGATTGATGCTAGTGC	30-R	TTCGTCCCATCACTAGCTTTGCC
Solyc12g056000	31-F	TGTCAAGAGACACGAGCAGTGG	31-R	GCTTGATTCCAGCCATGTTGACG
Solyc12g100360	32-F	AGCAAGTGGTCCTGATGCTTCC	32-R	TCCTTGAGAAACTCACACCCTGAG
Solyc09g018730	33-F	AGGTGTGCAGGTTGAGGAGTTG	33-R	TCAAACCGAACACAGGCCTAAGAC
Solyc06g060850	34-F	TTCTGGAGATGGTGCCAAAGCC	34-R	ACTACTGGGATCCTGCACCTTTG
Solyc08g078140	35-F	ACTGCTGGTGACACTGAGGTTC	35-R	ACAGGCTGCTTGGAGTAGATGC
Solyc07g063650	36-F	TGGGTGCCAAAGAAGCTCGATG	36-R	GCAACAGCTCTTCTCCTGGTTG
Solyc01g105240	37-F	TGTCTGGCTGAATTGTTCTCACAG	37-R	TGGGCATCCTGATGCATGTAACC
Solyc04g056290	38-F	TATATGCATCAGGACGCACACG	38-R	GGACTGGCTTCTTTCTCCAGTATG
Solyc09g019970	39-F	GGCACTACACTGCACATATCAAGC	39-R	AAGCACATAAGCAGCAGCAGAC
Solyc12g044740	40-F	ACAAGGGAAGAAGTGCCGACTC	40-R	TCATCGAATTGAACCCACTTTCCG
Solyc07g061780	41-F	TGAACGAGCCTCTCAATCTAGGTC	41-R	CCATCCGCGATGCTATCATGTTC
Solyc02g068480	42-F	ATAAGAGCCGACAGTGGTCTAGGG	42-R	CCTTGATGTTATTCAGCCCAACCG
Solyc08g083300	43-F	TGAATTGCCGTGCACCTCTGAAG	43-R	TCTGCCAATCCATGAACCACCTG
Solyc04g076210	44-F	GGCCTTGTAAATTGTGGTAACAGC	44-R	GGTGTAAATGCCAGGCACTGAAG
Solyc08g069050	45-F	AGGCCATCTGAGAGAATGTAGGC	45-R	TGATTGGTGAGAAGGGCTGCTG
Solyc12g096430	46-F	TCCGAGATGTGGAGAAGTGTTACG	46-R	TCCTCTCGAGGATAGAACTTCCG
Solyc08g068810	47-F	TCGATTGTGCCTGCCTTGTGAC	47-R	TGCTGCCACCAACTGTAAAGAAAC
Solyc07g005530	48-F	TGGGAAACATCAAAGTTCCTGTCG	48-R	TTTCCCAGTTGCCTGCAAAGC
Solyc07g056520	49-F	AGGAGTTGTTGATTGCAGATGCC	49-R	TACTGGAGGGTGGTGTTCCTTG
Solyc01g068240	50-F	AGAACTGCCGCAGGAAAGGTTG	50-R	TCCATAACCAAACCGCTTCAGGTG
Solyc11g065210	51-F	TTGCACAAACCCGTGCACTTTC	51-R	CTACCCTCAGTAGGAGAGTCAAGC
Solyc08g005080	52-F	AAATGGTGGGAATTGGCCTGTC	52-R	CAAGTAGCTGAAGCAACACTACGG
Solyc08g076910	53-F	TCGCCTTTCGATTGGACGGATG	53-R	GCCCTGCACCCTGTATAAACTTAG
Solyc10g047480	54-F	TGTACGCAGTTATAGTGCATTCGG	54-R	TTCATGTACCCAATGAACCTGCTC
Solyc03g113370	55-F	ACAATTGTGATCATGGGCAGTGG	55-R	TCATCCCAGCCACCAATTACCTTC
Solyc06g071120	56-F	GCTGTACGCCAAAGTCTCGATG	56-R	ATCATCCGCTGTCTCCCTGAAC
Solyc05g055090	57-F	CGATCATATTCTGCCCACCAGAAC	57-R	GTTGTAGATCCGAACAGGCTTCTC
Solyc06g073820	58-F	GAATACATTCACAGTCGCCAGGTC	58-R	AGCTCTAAGCAGAAACCCTGTTCC
Solyc10g081610	59-F	AGCTTGACCTTGATAGGGAGAACG	59-R	GCCGCTATGAACCAACACACTATG
Solyc11g006320	60-F	ATGAGGGTGAGACACTGGCTGAAG	60-R	ACAAACGCAAACGCCCACTTTG
Solyc11g071700	61-F	AGGAGATGCTTGTTCCGCGTTC	61-R	TGCCGGTTTCTGCTTGTGCTTC
Solyc03g078390	62-F	ACGAGACGATTGTTGGACCTGAG	62-R	AGCAATGCACTCCTCACAAACCTC
Solyc04g076620	63-F	TTTGTCACTGGAACCTCAAAGGTG	63-R	AGGTGATCAGCACTGCCATAAGC
Solyc09g059630	64-F	CGGAACAAGCAAAGTTGAAAGCAC	64-R	TGCCTGCACGTATCCTTTCCTTC
Solyc12g098420	65-F	AGCTACAAAGGCAGAGCGGATG	65-R	TGACTTTAGCCTCGTCGTCCTTG
Solyc01g006230	66-F	GTCAAGCATTGTTCCGGCTTGG	66-R	GCTGCCAGTAAAGGAAGATACCTC
Solyc03g111660	67-F	AGTAGCAGCTTAGTCCAGAAAGCC	67-R	AAGCCACACCTCCAGAAACACC
Solyc09g072620	68-F	AAAGGGCCTTGGAGATGGTTCG	68-R	CTTCTCCAATGGCTCACAGCAGTC
Solyc03g044370	69-F	TTTGGCAAGCACTTCACAAGGG	69-R	GGGAGGTGTGTTCATCAGAAGCTC
Solyc04g024710	70-F	TCAAAGGCTGATGGACAGGTTGG	70-R	TGCGATATATTTGGTCCGACAGTG
Solyc04g053080	71-F	GGAGAATCAGTTGGCCATCCACAC	71-R	TGTAAGCTGCCACCATCTGTCG
Solyc05g016250	72-F	TGGCTGAGTTTCTGGAGTGAAGTG	72-R	AGCAGGCACCTCTCCAATTACG
Solyc06g074220	73-F	ACAGGACCAACAGATCGATAACGC	73-R	TGCCGGAACTTGTTATCATGCG
Solyc07g043510	74-F	TGTTTGGTCACCTCTTTCCGTGAC	74-R	CAGAAACTCAGCCACAGTTCCC
Solyc09g008020	75-F	TCAGACAGCAAGTAGTCAATGAGC	75-R	GCCTGCAACGTAACATGATCTCC
Solyc11g068660	76-F	AGACAGCAGCTTGGTTGTCGAG	76-R	TGACGACCTAGCTCCAGATGATG
Solyc11g069810	77-F	GGGAATTGTCAGTTTCGTGCTTTG	77-R	TCTCTGGGCATGACTTGAGCTG
Solyc07g064590	78-F	TATTGGCTGACCACTACGGACGAG	78-R	TTCCCTGTCCATACAGATCACAGC
Solyc09g031770	79-F	GTGGATGACCCTAACAGGAGAAGC	79-R	ACCGGTGATTTCGTTATGATGAGG
Solyc08g065790	80-F	TGCACCTGGGCTAGTTGGTATG	80-R	CAACACCTCGTTGAGGTCTATGGC
Solyc08g065780	81-F	ACATGGCCCTGATGTGTACAAGG	81-R	TTCCACTGCCTCCAGTTAGAGCAC
Solyc08g065610	82-F	TGGCATGTAATGCGAAATATG	82-R	GGAAGCAATTACACTAGCAAACA
Solyc08g079160	83-F	ATGTGATGACAGCCTCAAACGC	83-R	TCAGGTTATGAGACTCGCTGTCC
Solyc12g095910	84-F	TGTCATTTCATGTCCTATTTGT	84-R	CGTGAATCCTGATAATCAATAA
Solyc08g065530	85-F	TGGTGGCCCTGGAATTGTTTC	85-R	AGACCGTCAAACATGCTTCCATAC
Solyc08g065570	86-F	CCCGAGTTTAAGGGTGTTTGTTTG	86-R	TGCAACTCGACTATACTGCTGATG
Solyc08g065590	87-F	ACTGATCATGGTAGCCCTGGAATG	87-R	TTCATCTGCATAAATCGGCTCTCC
Solyc08g065600	88-F	TGGGACTGCCTCAAGTCTTATGTG	88-R	CAGACATAGCAGCCATCTTCTCAC
Solyc08g065690	89-F	TGCTTGGATGGAGGACAGTGATG	89-R	GCTGTTCTGTTTGCAATCCTATCG
Solyc08g065710	90-F	TGAAGAGCCCTGCTTGGTTCAG	90-R	CCATCTACTATACTGCCCTTGCAC
Solyc08g065720	91-F	CATAGTGATGACTCTGTGGATGCC	91-R	AAGTTCACTGTTGCGCTGATCC
Solyc08g065740	92-F	TCCTGATGATCCCTGCTTTGGTC	92-R	GCAACTCGACTATACTGCCCATGC
Solyc08g065750	93-F	CCTGCTTTGGTCAGTGTTCACC	93-R	AAGTTGGCAGCAGTTCTATCTTCC
Solyc10g007850	94-F	CCCAAATACGCTGATGTCGACTG	94-R	TGTCACGGGTACCTCTTCTAGTC
Solyc10g081300	95-F	TGGACCATCTCACCACAAACCC	95-R	TCCTGACTTGTTCGGGACTGAG
Solyc01g088710	96-F	TAGATGCTTGCCACAGCGGAAC	96-R	TACATATTGCCCGCTCCTGCTC
Solyc01g105300	97-F	AACGGCATTCACAGGCGTTC	97-R	AGGCCTAGTGCTTTCTGTGTTTC
Solyc01g105310	98-F	CGGCTTTCACAGGCTTTCCAAC	98-R	TCAAGGCCTATGCCGTTCTGTG
Solyc01g105320	99-F	AACGAAGCTAGATGTCCACTGTTG	99-R	AGATGATAACACCGGTTCCTGGTC
Solyc03g094160	100-F	TGGTGTAGGAGCTGGCATTGTG	100-R	TGCTGTCAATTGTGGCTCCTGTC
Solyc05g052130	101-F	TCTTCTCACGATGCTAACAACCG	101-R	AGCAGTCAACTGTGGTTCCTGTC
Solyc09g098150	102-F	AGGAGGTTTATGCCGGTTCAGG	102-R	TTGGTCTGTTTGGCACCCACTG
Solyc00g130800	103-F	GAAAGCAGTGGACTCAGATGGC	103-R	TGTTACTGCGCGATGCTTCTCC
Solyc01g104490	104-F	TCCCGTTGAAGAAGCAGAAAGCTG	104-R	ACTGATTCAGGTGCAATCCTGAGC
Solyc01g066830	105-F	TCCAGAGCAAGAGAATGGGTTTG	105-R	CGACCTGAAATATGGCATGTGCTC
Solyc12g099530	106-F	GTCTCGAAACGAATAGGTTGTTGC	106-R	ATGGCTCTGAAATCGCATCCTC
Solyc05g005310	107-F	CCAAGTTCTGTTTCTGCGATGCG	107-R	TACGCCACAGTCTTGGGTGAAG
Solyc04g026200	108-F	TACTCGAAGGCATGCAAATGGG	108-R	TACTTGGTCCACTGGCTCTGTC
Solyc05g005630	109-F	TAGCCGTGTCAGGAAAGAGTGG	109-R	TGCATGCCTCAAAGTACAGACAG
Solyc11g017040	110-F	CAAGGCAGTATGGAACTACCACAG	110-R	CAAGCGGCTCAGTGTAACTTGG
Solyc00g007260	111-F	ACAGAGGCCAGAGACAAAGGAC	111-R	CTGCTGCGGAACCTTTGGAATC
Solyc00g007290	112-F	ACAACTGCTGAATGATGAGATGGC	112-R	CTCCACGTTCACTGGTATGAACAC
Solyc01g059760	113-F	TGTACGTTGCGCTGCTGAAGAG	113-R	TCCACCAAATGCCACGAAATGC
Solyc03g083850	114-F	GCCAAGTATGATGTTGGAGGAAGC	114-R	TCTTCATCGGCACAACCAACAC
Solyc06g075240	115-F	GGCATCTTGTAGATGAGGTCTAC	115-R	GTTGTCTTTATATGTAATTGATGAGTC
Solyc09g059490	116-F	TCTGTGGTGAGAATGGCACAAG	116-R	TTTGAGCGACCTCTTCATCGTC
Solyc11g072220	117-F	TGCCATCTCGGTGAAAGTCTGG	117-R	GCTATCTGCAACGAATCCAGCAAC
Solyc12g062880	118-F	CTGTGATGCAAACGAGGTTCGG	118-R	AGCTGTTCATGTACCGTCAAAGAG
Solyc01g105830	119-F	ATCCAGGTTGTCGAAGCAGTAG	119-R	CAGGTGAAGTTGGCGAGTTATT
Solyc10g047840	120-F	AGATGAAGAGCACCTGCTTCGG	120-R	ACAAATGCTTGGCGAGAACTACAG
Solyc01g100970	121-F	TCCAGATGAGATGGGATGGAAACC	121-R	TCTCTCGTTTACGCGAAATTGCC
Solyc05g005200	122-F	CAGCGAGTGCCTATTGTTCCAG	122-R	ACTCGGTAGGGCAACATGTCTTTC
Solyc02g082060	123-F	CGGGCAAGACGCAGTAAATTTCG	123-R	AACATGCCGCCGAAAGAGATGG
Solyc01g109430	124-F	ATCGGCTAGCACGAGTAGGTTC	124-R	TGCCATGTTGTACCGTGGAAGC
Solyc03g008010	125-F	AGTGGCTCCGATAAGACCAACAAC	125-R	CCACTCGTCATCTCCATAAACCTG
Solyc03g117100	126-F	TCTTCGTCCTCGTCGTGTTCTC	126-R	TGCCTCTGCTTCTGTTGCTTGAG
Solyc04g080030	127-F	TGGTGTGGAAGAGTACGCATTTGG	127-R	ACTTCAAAGACACCACTGGTTGGG
Solyc08g078220	128-F	TGCTGATGAAGTCTGCTCGCATC	128-R	AATGAGCCTACTCGTGCCAGTC
Solyc09g061310	129-F	TTGGTCGGTGCAACCATTCCAG	129-R	AGGCATTATAAGGGCACCCATCG
Solyc12g006880	130-F	ACAGGGAAAGGGATACCTGGATGG	130-R	AGACAACTGCAGAAAGCACCAAC
Solyc12g089060	131-F	TTCTGGTGTGGAAGTTCATGGTG	131-R	CAACTTCAAAGACACCACTGCTTG
Solyc03g063560	132-F	TTGATCGGATTTGGCGCAAGTG	132-R	TTAGTGCTCAAGCGCCATTGTC
Solyc01g087870	133-F	TGCAAGTACTAAGGCATACACGAG	133-R	CCGATTGCAAGAGCTAACATGGC
Solyc04g055210	134-F	TCAAGAAGGTTGCGCCATAGAGG	134-R	CGTTGATGAGCAAGGTAACAGTCC
Solyc06g007180	135-F	AGGAGCAACCGTATCTTCCAAAGC	135-R	AGCCTACGCCATCGCTGAATTG
Solyc01g088360	136-F	ATGGTGTTTGTGACGGAGGATGG	136-R	ACCAATGGCCTAAACCCAAACGG
Solyc01g110520	137-F	AGGACGTTCATCGAACCATCACAG	137-R	TCCAACACTGCCCTAACTGGTG
Solyc03g006490	138-F	TGAGGCCATGCTTGTAAGTGAGG	138-R	ACCACCAAGGGCAACAAAGACTG
Solyc01g079880	139-F	GTCACCTTGAAGGCAGTTTCGC	139-R	GGGTACCTTACCAACTTGATCGG
Solyc02g078500	140-F	TTCGTGACAGAGGTCCATTCCC	140-R	CTTTGCAGTTTCATCAGCACCAAG
Solyc02g078380	141-F	CCCGTTTCCTCCAGGTTGTATC	141-R	CTTCATCATCTTCACGCGCAATTC
Solyc03g083440	142-F	GGTTCCTTGGTCCTGAATCGAC	142-R	CAGCCTTGAAGTTGGACCTGTTG
Solyc04g055200	143-F	GGATCACGCAAACAGTCAAGTTTC	143-R	TGTGGGTGTGTTATGAGGGTAAAC
Solyc09g082780	144-F	TGGCACAGCATTTCTCATCTGC	144-R	TCATCCACAACAGCAAACAACCTG
Solyc12g013700	145-F	CCTTTCCCACAGGTTGTATGTTCC	145-R	CCTCATCTTGTTCATCGGGTGCTC
Solyc12g056150	146-F	AGGTGGCGCAATTGGAAGAAAC	146-R	CTAGCCAGAGCATCCTCAATGC
Solyc07g062270	147-F	TGGCGCGAGAAGTGCTTGATAG	147-R	TCGTCATAACCCTTCCCTGCCTTC
Solyc10g007410	148-F	AGTGCATTGCATCAAGCGTCTAC	148-R	AGCAGCACAGGTGGAAACCTTC
Solyc07g062280	149-F	GGACACACGCAACAAGGTCTATG	149-R	TCTCTGGGTGCCACTGTAAAGC
Solyc01g106060	150-F	ATGGTTGGGACATTGGTGTGAC	150-R	TTTGGTGGAAGTTCACGGATCTC
Solyc07g006090	151-F	AGCTAACAATGGATGGGACATTGG	151-R	GCACTTCCCACACCTCATCTTG
Solyc08g081150	152-F	TCCCAAAGGACATGAAGCTGAAG	152-R	TCTTTCCCATTGCACGAACCTC
Solyc12g010180	153-F	TGGACCAGGTACACCTCAAGATTC	153-R	CGGAATTGTTGGTCCAAGTTCCAG
Solyc02g086300	154-F	ACCTTCCTGAGAATCAGAGGGTAG	154-R	ACCAATGGTGCAATGGCGTTTC
Solyc03g034320	155-F	CGACGAATCCAATCATCTGTCTCC	155-R	CAGAGCTTTGCCAATCTCAGCTC
Solyc06g016800	156-F	ACATCTCGGGCTGCACTCTATG	156-R	GTTTCATCCTCAAGGTCACTGGAC
Solyc04g049360	157-F	TGCCTGAGGCTCTTGCTTGAATG	157-R	TGCACATATCCCAATGCCTGGTG
Solyc07g064810	158-F	ACAAATGCTTCTGCTGCCCTTG	158-R	TCACGGCTTGAATGGGAACCTC
Solyc01g056850	159-F	GTAGCCATGGTAGGAAAGTACACG	159-R	ACAAGCATGCACAAGAGCCTTC
Solyc01g079650	160-F	ACAGCCTGGAAGACTCTAAAGGG	160-R	TGATCCCACGATCACCAAACCC
Solyc02g082190	161-F	AAACCGTCTGCCGTGTTCTTAGGG	161-R	TCGCCAGATGCTGTACCATTGC
Solyc03g115630	162-F	TGGATGGTGCATCTTCTGGTCTG	162-R	TCTCCAACTTGGGTTCCACGAG
Solyc05g008910	163-F	TCCTGAACGTATGCGTGGACAAG	163-R	TCCTGGTAAGCCATAGCACAACC
Solyc11g069290	164-F	TGGCTGAGCTCCACAATTTGTTC	164-R	GGCCTCCAATTAGTTTCTGTCCTC
Solyc02g076720	165-F	ATTCGTACCCAAGCACTATCACTG	165-R	GCAATGTCCCAAGCAGATGTAGC
Solyc02g081400	166-F	ATCTGCTGCTGGTGTTCTCAAGGG	166-R	AGATGTCCGTCCGTGAAGCAAC
Solyc07g062610	167-F	TGCTGTTGCGTTGGTTGAGGAG	167-R	TGTGATTTGGGCGCATCACCAG
For analysis of the potential off-targets by the RNAi construct
Solyc01g007850	1-F	ATTGAGGGTATGGCGCTTGCTC	1-R	TCCACATTCCCATGAGCCTTGC
Solyc01g099000	2-F	TCACGGTGATGCTGAGATAGGG	2-R	TGGCACGGGATTATCAGGTGAAG
Solyc01g103620	3-F	ATTTGGACTCGTTGCGGTGTCTG	3-R	CCAAAGCCGCAGAAAGATACCC
Solyc01g106230	4-F	TGCACAGCAAACCCGATGAGAG	4-R	TTCATAGGCCAGTGCGAACACC
Solyc02g069490	5-F	TGCCACCAAAGATTGCTCTGCTC	5-R	ATACCTCCATCTCGCGATGAACCC
Solyc03g071560	6-F	AGAACAAGGTGGTGGATGCACTG	6-R	TCTTGAACCTTCCCTGACATCTCC
Solyc03g077890	7-F	AGCATGTTTGGCGGTCATGGTC	7-R	AATCACTTCCTCCGTAGCCACCTC
Solyc03g082990	8-F	GCTCTTTGCAGGCTGAAGGTTTC	8-R	GCATACGGCCTTCTTCACCTCTTC
Solyc04g056630	9-F	AGCTTGATCCTGCCACCAGATTG	9-R	TAGGAGTCGCTTCACACCTTGC
Solyc06g005670	10-F	AAGCATATTGTCGCCCGTGTTG	10-R	GACATCTGAGCTTCAGCATACCTC
Solyc07g049550	11-F	TGGATCGATGTTCCTCCCATGC	11-R	TCCCGTTGGTAATCACCTCAAGC
Solyc08g079050	12-F	TGTGGTAATGGCGTGGAAGAGC	12-R	AGCCTCAATCCGCACTCGATTTG
Solyc08g082900	13-F	TGCAGATGGGCTCACAAGTATGC	13-R	AGTCGCTCGGGCAGTACTGAAATC
Solyc09g065010	14-F	TGGCCTGGAGCAATTTGAAGTGAG	14-R	TGAGCGTAGAAGCTGCAGATAGC
Solyc10g081920	15-F	CCTTACTGCGCTGTCTGCTTTG	15-R	CGCCAAACACGCTCTTTGCATAC
Solyc12g089240	16-F	TGCTCTCTACTCTGCTCCATCAC	16-R	GCGGAGGAGATTGCTGATTGTG
aITAG, the International Tomato Annotation Group release version 2.3.
