# Supplementary material for: Post-transcriptional regulation of fruit ripening and disease resistance in tomato by the vacuolar protease SlVPE3
Source: Genome Biol. 2017 Mar 7;18:47. doi: 10.1186/s13059-017-1178-2 (PMC5341188; doi:10.1186/s13059-017-1178-2)
Supplement: Additional file 13: Table S12. — Primers used in the yeast two-hybrid (Y2H) analysis, subcellular colocalization of SlVPE3 and KTI4, and tobacco (N. benthamiana) expression of SlVPE3 and KTI4. (XLS 15 kb) [file 13059_2017_1178_MOESM13_ESM.xls]

## Sheet: Sheet1
Additional file 13: Table S12. Primers used in the yeast two-hybrid (Y2H) analysis, subcellular colocalization of SlVPE3 and KTI4, and tobacco (N. benthamiana) expression of SlVPE3 and KTI4.
Gene	ITAG locusa	SGN unigeneb	Forward primer (5’–3’)	Reverse primer (5’–3’)
For Y2H analysis
SlVPE3	Solyc08g065610	SGN-U580215	GCCGAATTCATCGACTCCGTCGGTACT	AGGCTCGAGTCAAGTCAGCACCTCTGGACC
KTI4	Solyc11g022590	SGN-U573941	ACAGAATTCATGATGAAGAGCCTTGTTCTC	GGAGTCGACTTAATCAGCCTTCTTGAAGTA
For subcellular colocalization
SlVPE3	Solyc08g065610	SGN-U580215	CGGGATCCATGAATCGTTCCGTCGCC	GCGTCGACTGCACTAAAACCCCTGT
KTI4	Solyc11g022590	SGN-U573941	CGGGATCCATGATGAAGAGCCTTGTTCTC	GCGTCGACATCAGCCTTCTTGAAGTA
For expression in tobacco (N. benthamiana)
SlVPE3	Solyc08g065610	SGN-U580215	CGGGATCCATGAATCGTTCCGTCGCCG	GCGTCGACTCATGCACTAAAACCCCTGT
KTI4	Solyc11g022590	SGN-U573941	CGGGATCCATGATGAAGAGCCTTGTTCTC	GCGTCGACTTAATCAGCCTTCTTGAAGTA
aITAG, the International Tomato Annotation Group release version 2.4. bSGN identification number of the best BLAST hit in the Sol Genomics Network (SGN) tomato unigene database (http://solgenomics.net).
