# Supplementary material for: Post-transcriptional regulation of fruit ripening and disease resistance in tomato by the vacuolar protease SlVPE3
Source: Genome Biol. 2017 Mar 7;18:47. doi: 10.1186/s13059-017-1178-2 (PMC5341188; doi:10.1186/s13059-017-1178-2)
Supplement: Additional file 14: Table S13. — Primers used for SlVPE3 mutagenesis. (XLS 13 kb) [file 13059_2017_1178_MOESM14_ESM.xls]

## Sheet: Sheet1
Additional file 14: Table S13. Primers used for SlVPE3 mutagenesis.
Mutated site	Forward primer (5’–3’)	Reverse primer (5’–3’)
C69G	GTCACCAGGCTGATATAGGTCATGCATATCAACTG	CAGTTGATATGCATGACCTATATCAGCCTGGTGAC
C208G	TATTTTACCTTGAAGCTGGTGAGTCTGGAAGTATG	CATACTTCCAGACTCACCAGCTTCAAGGTAAAATA
